# Supplementary material for: Systematic analysis of spontaneous tandem genome amplification events in Yersinia pestis
Source: PLoS One. 2025 Dec 31;20(12):e0338460. doi: 10.1371/journal.pone.0338460 (PMC12755819; doi:10.1371/journal.pone.0338460)
Supplement: S4 Data — (XLSX) [file pone.0338460.s005.xlsx]

## Sheet: Sheet1
	BioProject	SRA_accession	Contig	Start	End	Fold_change
0	PRJNA421720	SRR6366730	NC_003143.1	4417900	4522100	1.37
1	PRJNA421720	SRR6366731	NC_003143.1	1843900	1930800	2.283
2	PRJNA421720	SRR6366731	NC_003143.1	4520000	4564000	0
3	PRJNA421720	SRR6366732	NC_003143.1	0	367500	1.661
4	PRJNA421720	SRR6366732	NC_003143.1	1817700	2305200	2.78
5	PRJNA421720	SRR6366732	NC_003143.1	2554101	2563001	1.831
6	PRJNA421720	SRR6366732	NC_003143.1	3277100	3296700	0
7	PRJNA421720	SRR6366732	NC_003143.1	3345900	3484600	1.729
8	PRJNA421720	SRR6366732	NC_003143.1	3625300	3664900	1.627
9	PRJNA421720	SRR6366733	NC_003143.1	1806600	1972700	2.281
10	PRJNA421720	SRR6366733	NC_003143.1	2137500	2236200	0
11	PRJNA421720	SRR6366733	NC_003143.1	3277100	3296700	0
12	PRJNA421720	SRR6366733	NC_003143.1	4180100	4219000	1.703
13	PRJNA421720	SRR6366734	NC_003143.1	1441700	1502700	0
14	PRJNA421720	SRR6366734	NC_003143.1	2694000	2828000	2.35
15	PRJNA421720	SRR6366734	NC_003143.1	3277100	3296700	0
16	PRJNA421720	SRR6366735	NC_003143.1	1842700	1973000	3.278
17	PRJNA421720	SRR6366735	NC_003143.1	3345900	3418100	3.819
18	PRJNA421720	SRR6366735	NC_003143.1	4178400	4219200	2.278
19	PRJNA421720	SRR6366735	NC_003143.1	4417900	4522100	2.25
20	PRJNA421720	SRR6366736	NC_003143.1	1843900	1930000	3.268
21	PRJNA421720	SRR6366736	NC_003143.1	1930000	1973600	2.127
22	PRJNA421720	SRR6366736	NC_003143.1	3345900	3394700	1.986
23	PRJNA421720	SRR6366736	NC_003143.1	3573800	3628300	1.718
24	PRJNA421720	SRR6366736	NC_003143.1	3949700	4238800	1.634
25	PRJNA421720	SRR6366736	NC_003143.1	4417100	4523000	1.972
26	PRJNA421720	SRR6366737	NC_003143.1	3660200	3683400	2.113
27	PRJNA421720	SRR6366738	NC_003143.1	3345900	3418100	2.3
28	PRJNA421720	SRR6366739	NC_003143.1	1052200	1133000	0
29	PRJNA421720	SRR6366739	NC_003143.1	2137500	2236200	0
30	PRJNA421720	SRR6366740	NC_003143.1	244200	367500	1.5
31	PRJNA421720	SRR6366741	NC_003143.1	1842700	1973000	2.385
32	PRJNA421720	SRR6366741	NC_003143.1	3345900	3418100	3.231
33	PRJNA421720	SRR6366742	NC_003143.1	244200	367500	1.548
34	PRJNA421720	SRR6366742	NC_003143.1	4179600	4220000	1.658
35	PRJNA421720	SRR6366742	NC_003143.1	4417900	4522100	1.863
36	PRJNA421720	SRR6366742	NC_003143.1	4522100	4564000	0.493
37	PRJNA421720	SRR6366744	NC_003143.1	1806500	2137500	2.087
38	PRJNA421720	SRR6366744	NC_003143.1	2137500	2236200	0
39	PRJNA421720	SRR6366744	NC_003143.1	2236200	2258500	2.022
40	PRJNA421720	SRR6366744	NC_003143.1	3345900	3418100	4.522
41	PRJNA421720	SRR6366745	NC_003143.1	1779100	1807000	0.067
42	PRJNA421720	SRR6366745	NC_003143.1	4179600	4220000	2.078
43	PRJNA421720	SRR6366746	NC_003143.1	244200	367500	2.533
44	PRJNA421720	SRR6366746	NC_003143.1	2137500	2236200	0.022
45	PRJNA421720	SRR6366747	NC_003143.1	244200	367500	1.756
46	PRJNA421720	SRR6366748	NC_003143.1	244200	367500	2.012
47	PRJNA421720	SRR6366748	NC_003143.1	2885100	3151200	1.415
48	PRJNA421720	SRR6366748	NC_003143.1	3377900	3395800	8.963
49	PRJNA421720	SRR6366748	NC_003143.1	4179600	4220000	1.866
50	PRJNA421720	SRR6366749	NC_003143.1	2137500	2236200	0
51	PRJNA421720	SRR6366749	NC_003143.1	4417100	4523000	2.169
52	PRJNA421720	SRR6366751	NC_003143.1	2746900	2766700	0
53	PRJNA421720	SRR6366751	NC_003143.1	3351200	3399700	7.184
54	PRJNA421720	SRR6366752	NC_003143.1	2137500	2236200	0
55	PRJNA421720	SRR6366752	NC_003143.1	4179600	4220000	2.716
56	PRJNA421720	SRR6366753	NC_003143.1	244200	367500	1.966
57	PRJNA421720	SRR6366753	NC_003143.1	3345900	3418100	1.864
58	PRJNA421720	SRR6366753	NC_003143.1	3660700	3672000	2.011
59	PRJNA421720	SRR6366754	NC_003143.1	1880300	1928800	0
60	PRJNA421720	SRR6366754	NC_003143.1	2137500	2236200	0
61	PRJNA421720	SRR6366754	NC_003143.1	3277100	3296700	0
62	PRJNA421720	SRR6366754	NC_003143.1	3355300	3483200	3.083
63	PRJNA421720	SRR6366754	NC_003143.1	3792900	4000900	1.556
64	PRJNA421720	SRR6366755	NC_003143.1	1245500	1280100	1.95
65	PRJNA421720	SRR6366755	NC_003143.1	1806000	1846100	1.875
66	PRJNA421720	SRR6366755	NC_003143.1	3098300	3277100	1.8
67	PRJNA421720	SRR6366755	NC_003143.1	3277100	3296700	0
68	PRJNA421720	SRR6366755	NC_003143.1	4417100	4523000	1.925
69	PRJNA421720	SRR6366756	NC_003143.1	3277100	3296700	0
70	PRJNA421720	SRR6366756	NC_003143.1	3345900	3418100	2.538
71	PRJNA421720	SRR6366757	NC_003143.1	3277100	3296700	0
72	PRJNA421720	SRR6366757	NC_003143.1	3345900	3418100	5.385
73	PRJNA421720	SRR6366758	NC_003143.1	1880300	1928800	0
74	PRJNA421720	SRR6366758	NC_003143.1	4177200	4388000	2.466
75	PRJNA421720	SRR6366759	NC_003143.1	1880300	1928800	0
76	PRJNA421720	SRR6366759	NC_003143.1	3662600	3953000	1.82
77	PRJNA421720	SRR6366760	NC_003143.1	244200	367500	2.75
78	PRJNA421720	SRR6366760	NC_003143.1	1880300	1928800	0
79	PRJNA421720	SRR6366760	NC_003143.1	1974500	2138000	1.375
80	PRJNA421720	SRR6366760	NC_003143.1	3277100	3296700	0
81	PRJNA421720	SRR6366761	NC_003143.1	1817100	1880300	2.029
82	PRJNA421720	SRR6366761	NC_003143.1	1880300	1928800	0
83	PRJNA421720	SRR6366761	NC_003143.1	1928800	2040600	2.029
84	PRJNA421720	SRR6366761	NC_003143.1	2137500	2236200	0
85	PRJNA421720	SRR6366761	NC_003143.1	3277100	3296700	0
86	PRJNA421720	SRR6366761	NC_003143.1	4417100	4523000	3.229
87	PRJNA421720	SRR6366762	NC_003143.1	1880300	1928800	0
88	PRJNA421720	SRR6366762	NC_003143.1	2364100	2531500	1.294
89	PRJNA421720	SRR6366762	NC_003143.1	2657900	3142800	1.222
90	PRJNA421720	SRR6366762	NC_003143.1	3277100	3296700	0
91	PRJNA421720	SRR6366763	NC_003143.1	246800	404000	2.462
92	PRJNA421720	SRR6366763	NC_003143.1	3277100	3296700	0
93	PRJNA421720	SRR6366763	NC_003143.1	3355600	3418300	5.897
94	PRJNA421720	SRR6366764	NC_003143.1	244200	367500	1.505
95	PRJNA421720	SRR6366764	NC_003143.1	3355600	3418300	1.766
96	PRJNA421720	SRR6366765	NC_003143.1	244200	367500	1.968
97	PRJNA421720	SRR6366765	NC_003143.1	3378000	3418300	15.809
98	PRJNA421720	SRR6366766	NC_003143.1	39100	133400	1.863
99	PRJNA421720	SRR6366766	NC_003143.1	1843700	2071000	1.275
100	PRJNA421720	SRR6366766	NC_003143.1	2599900	2631000	0
101	PRJNA421720	SRR6366766	NC_003143.1	2885800	3142700	1.265
102	PRJNA421720	SRR6366766	NC_003143.1	3277100	3296700	0.539
103	PRJNA421720	SRR6366766	NC_003143.1	4179600	4220000	2.069
104	PRJNA421720	SRR6366766	NC_003143.1	4417100	4523000	2.461
105	PRJNA421720	SRR6366768	NC_003143.1	4417100	4523000	1.903
106	PRJNA421720	SRR6366768	NC_003143.1	4522100	4564000	0
107	PRJNA421720	SRR6366770	NC_003143.1	3369900	3418200	3.55
108	PRJNA421720	SRR6366770	NC_003143.1	4417100	4523000	1.927
109	PRJNA421720	SRR6366770	NC_003143.1	4522100	4564000	0
110	PRJNA421720	SRR6366771	NC_003143.1	1975500	2137500	1.853
111	PRJNA421720	SRR6366771	NC_003143.1	2137500	2236200	0
112	PRJNA421720	SRR6366771	NC_003143.1	4179600	4220000	2.147
113	PRJNA421720	SRR6366772	NC_003143.1	3345900	3418100	2.835
114	PRJNA421720	SRR6366773	NC_003143.1	1441700	1502700	0
115	PRJNA421720	SRR6366773	NC_003143.1	1842000	1974100	1.531
116	PRJNA421720	SRR6366773	NC_003143.1	3345900	3418100	2.948
117	PRJNA421720	SRR6366774	NC_003143.1	3345900	3418100	3.615
118	PRJNA421720	SRR6366775	NC_003143.1	1779100	1806900	0
119	PRJNA421720	SRR6366775	NC_003143.1	4179600	4220000	1.257
120	PRJNA421720	SRR6366776	NC_003143.1	132900	221300	1.9
121	PRJNA421720	SRR6366776	NC_003143.1	244200	367500	1.9
122	PRJNA421720	SRR6366776	NC_003143.1	4287700	4325000	1.8
123	PRJNA421720	SRR6366777	NC_003143.1	106600	367200	2.085
124	PRJNA421720	SRR6366777	NC_003143.1	2137500	2236200	0
125	PRJNA421720	SRR6366777	NC_003143.1	3345900	3428700	2.042
126	PRJNA421720	SRR6366778	NC_003143.1	244200	367500	1.929
127	PRJNA421720	SRR6366778	NC_003143.1	1441700	1502700	0
128	PRJNA421720	SRR6366779	NC_003143.1	244200	367500	2.219
129	PRJNA421720	SRR6366779	NC_003143.1	1231400	1441700	2.411
130	PRJNA421720	SRR6366779	NC_003143.1	1441700	1502700	0
131	PRJNA421720	SRR6366779	NC_003143.1	1502700	1622400	2.342
132	PRJNA421720	SRR6366779	NC_003143.1	2531000	2604100	0.74
133	PRJNA421720	SRR6366780	NC_003143.1	367200	403200	1.899
134	PRJNA421720	SRR6366780	NC_003143.1	1441700	1502700	0
135	PRJNA421720	SRR6366780	NC_003143.1	1806600	1977300	1.506
136	PRJNA421720	SRR6366780	NC_003143.1	2403000	2471500	1.506
137	PRJNA421720	SRR6366780	NC_003143.1	4417100	4564000	1.823
138	PRJNA421720	SRR6366781	NC_003143.1	1441700	1502700	0
139	PRJNA421720	SRR6366781	NC_003143.1	3345900	3418100	2.676
140	PRJNA421720	SRR6366782	NC_003143.1	106600	133400	3
141	PRJNA421720	SRR6366782	NC_003143.1	1806600	1846200	1.929
142	PRJNA421720	SRR6366782	NC_003143.1	2884100	3152400	1.274
143	PRJNA421720	SRR6366783	NC_003143.1	2884100	2984300	1.923
144	PRJNA421720	SRR6366783	NC_003143.1	3116700	3152200	1.923
145	PRJNA421720	SRR6366784	NC_003143.1	3128300	3152200	1.938
146	PRJNA421720	SRR6366784	NC_003143.1	4190900	4214000	3.464
147	PRJNA421720	SRR6366785	NC_003143.1	3378000	3418000	3.431
148	PRJNA421720	SRR6366785	NC_003143.1	4190900	4214000	4.986
149	PRJNA421720	SRR6366786	NC_003143.1	1441700	1502700	0
150	PRJNA421720	SRR6366786	NC_003143.1	3277100	3296700	0
151	PRJNA421720	SRR6366787	NC_003143.1	3277100	3296700	0
152	PRJNA421720	SRR6366788	NC_003143.1	1245500	1280400	1.89
153	PRJNA421720	SRR6366788	NC_003143.1	3277100	3296700	0
154	PRJNA421720	SRR6366788	NC_003143.1	3345900	3418100	2.945
155	PRJNA421720	SRR6366788	NC_003143.1	4180000	4219400	1.89
156	PRJNA421720	SRR6366789	NC_003143.1	1845200	1931000	1.942
157	PRJNA421720	SRR6366789	NC_003143.1	2137500	2236200	0
158	PRJNA421720	SRR6366789	NC_003143.1	4180000	4385700	1.594
159	PRJNA421720	SRR6366790	NC_003143.1	1441700	1502700	0
160	PRJNA421720	SRR6366790	NC_003143.1	3277100	3296700	0
161	PRJNA421720	SRR6366790	NC_003143.1	3369800	3418100	5.362
162	PRJNA421720	SRR6366791	NC_003143.1	1928300	1977300	2.088
163	PRJNA421720	SRR6366791	NC_003143.1	2137500	2236200	0
164	PRJNA421720	SRR6366791	NC_003143.1	2236200	2297000	2.088
165	PRJNA421720	SRR6366791	NC_003143.1	3097700	3243500	2.193
166	PRJNA421720	SRR6366791	NC_003143.1	3277100	3296700	0
167	PRJNA421720	SRR6366791	NC_003143.1	3334400	3418100	2.246
168	PRJNA421720	SRR6366792	NC_003143.1	244200	367500	4.319
169	PRJNA421720	SRR6366792	NC_003143.1	2137500	2236200	0
170	PRJNA421720	SRR6366792	NC_003143.1	4190900	4214000	4.841
171	PRJNA421720	SRR6366793	NC_003143.1	1441700	1502700	0
172	PRJNA421720	SRR6366793	NC_003143.1	2375800	2442600	2.143
173	PRJNA421720	SRR6366793	NC_003143.1	3483400	3577300	1.821
174	PRJNA421720	SRR6366793	NC_003143.1	3997300	4220000	1.857
175	PRJNA421720	SRR6366794	NC_003143.1	244200	367500	3.043
176	PRJNA421720	SRR6366794	NC_003143.1	1817000	1834100	1.935
177	PRJNA421720	SRR6366794	NC_003143.1	2538500	2599200	0.833
178	PRJNA421720	SRR6366794	NC_003143.1	2599200	2650000	1.29
179	PRJNA421720	SRR6366794	NC_003143.1	3277100	3296700	0
180	PRJNA421720	SRR6366795	NC_003143.1	642600	698800	0
181	PRJNA421720	SRR6366795	NC_003143.1	2883100	3152100	1.714
182	PRJNA421720	SRR6366795	NC_003143.1	3277100	3296700	0
183	PRJNA421720	SRR6366795	NC_003143.1	4173300	4386500	1.857
184	PRJNA421720	SRR6366796	NC_003143.1	2884100	2984300	2.046
185	PRJNA421720	SRR6366796	NC_003143.1	3277100	3296700	0
186	PRJNA421720	SRR6366797	NC_003143.1	3277100	3296700	0
187	PRJNA421720	SRR6366797	NC_003143.1	3383400	3399700	9.167
188	PRJNA421720	SRR6366797	NC_003143.1	4417900	4522100	4.033
189	PRJNA421720	SRR6366798	NC_003143.1	3277100	3296700	0
190	PRJNA421720	SRR6366798	NC_003143.1	4190900	4214000	3.412
191	PRJNA421720	SRR6366799	NC_003143.1	1058500	1145900	0
192	PRJNA421720	SRR6366799	NC_003143.1	2137500	2236200	0
193	PRJNA421720	SRR6366799	NC_003143.1	2236200	2367700	1.326
194	PRJNA421720	SRR6366799	NC_003143.1	2450000	2538500	2.25
195	PRJNA421720	SRR6366799	NC_003143.1	2883100	3152100	1.924
196	PRJNA421720	SRR6366799	NC_003143.1	3277100	3296700	0
197	PRJNA421720	SRR6366800	NC_003143.1	1488000	1537700	0
198	PRJNA421720	SRR6366800	NC_003143.1	2137500	2236200	0
199	PRJNA421720	SRR6366800	NC_003143.1	2334600	2391200	2.235
200	PRJNA421720	SRR6366800	NC_003143.1	2666700	2686200	0
201	PRJNA421720	SRR6366800	NC_003143.1	3277100	3296700	0
202	PRJNA421720	SRR6366800	NC_003143.1	3344300	3429500	2.059
203	PRJNA421720	SRR6366801	NC_003143.1	3277100	3296700	0
204	PRJNA421720	SRR6366801	NC_003143.1	3369800	3395800	2.875
205	PRJNA421720	SRR6366802	NC_003143.1	3277100	3296700	0
206	PRJNA421720	SRR6366803	NC_003143.1	1837800	2197700	1.271
207	PRJNA421720	SRR6366803	NC_003143.1	4179700	4220000	1.859
208	PRJNA421720	SRR6366803	NC_003143.1	4417900	4522100	2.659
209	PRJNA421720	SRR6366803	NC_003143.1	4522100	4564000	0.059
210	PRJNA421720	SRR6366805	NC_003143.1	367200	403100	1.857
211	PRJNA421720	SRR6366806	NC_003143.1	811300	841200	0
212	PRJNA421720	SRR6366806	NC_003143.1	2883100	3152100	1.064
213	PRJNA421720	SRR6366806	NC_003143.1	3762700	4240400	1.936
214	PRJNA421720	SRR6366806	NC_003143.1	4417100	4612600	3.128
215	PRJNA421720	SRR6366807	NC_003143.1	4179800	4220000	2.33
216	PRJNA421720	SRR6366807	NC_003143.1	4220000	4386500	1.47
217	PRJNA421720	SRR6366808	NC_003143.1	400300	905800	1.291
218	PRJNA421720	SRR6366808	NC_003143.1	905800	1234600	2.57
219	PRJNA421720	SRR6366808	NC_003143.1	1806700	1967600	2.198
220	PRJNA421720	SRR6366808	NC_003143.1	4179800	4220000	2.593
221	PRJNA421720	SRR6366809	NC_003143.1	811300	836500	0
222	PRJNA421720	SRR6366809	NC_003143.1	1441700	1502700	0
223	PRJNA421720	SRR6366809	NC_003143.1	2137500	2236200	0
224	PRJNA421720	SRR6366809	NC_003143.1	2883100	3129800	2.055
225	PRJNA421720	SRR6366810	NC_003143.1	2137500	2236200	0
226	PRJNA421720	SRR6366810	NC_003143.1	2743300	2984700	2.076
227	PRJNA421720	SRR6366810	NC_003143.1	3116200	3198800	2.045
228	PRJNA421720	SRR6366811	NC_003143.1	1809000	1978700	1.82
229	PRJNA421720	SRR6366811	NC_003143.1	2187900	2236200	0
230	PRJNA421720	SRR6366811	NC_003143.1	4417100	4612600	2.413
231	PRJNA421720	SRR6366813	NC_003143.1	244200	367500	2.753
232	PRJNA421720	SRR6366813	NC_003143.1	3345900	3418100	3.025
233	PRJNA421720	SRR6366813	NC_003143.1	4179800	4385900	1.778
234	PRJNA421720	SRR6366814	NC_003143.1	2364200	2531100	2.6
235	PRJNA421720	SRR6366814	NC_003143.1	4417900	4522100	2.092
236	PRJNA421720	SRR6366815	NC_003143.1	1806700	1978700	1.359
237	PRJNA421720	SRR6366815	NC_003143.1	4417900	4522100	1.5
238	PRJNA421720	SRR6366816	NC_003143.1	2883100	3130600	1.87
239	PRJNA421720	SRR6366817	NC_003143.1	244200	367500	1.415
240	PRJNA421720	SRR6366817	NC_003143.1	2137500	2236200	0.049
241	PRJNA421720	SRR6366817	NC_003143.1	3345900	3418400	1.78
242	PRJNA421720	SRR6366819	NC_003143.1	244200	367500	1.824
243	PRJNA421720	SRR6366819	NC_003143.1	1592700	1619300	1.956
244	PRJNA421720	SRR6366819	NC_003143.1	1619300	1727700	1.265
245	PRJNA421720	SRR6366819	NC_003143.1	1727700	1819200	1.912
246	PRJNA421720	SRR6366819	NC_003143.1	2693500	2827300	2.103
247	PRJNA421720	SRR6366819	NC_003143.1	2883100	3152100	1.265
248	PRJNA421720	SRR6366819	NC_003143.1	4000600	4110900	1.471
249	PRJNA421720	SRR6366819	NC_003143.1	4137100	4213100	1.529
250	PRJNA421720	SRR6366820	NC_003143.1	2137500	2236200	0.093
251	PRJNA421720	SRR6366820	NC_003143.1	4000600	4110900	1.981
252	PRJNA421720	SRR6366820	NC_003143.1	4137100	4213100	1.963
253	PRJNA421720	SRR6366821	NC_003143.1	1779100	1806900	0.068
254	PRJNA421720	SRR6366821	NC_003143.1	1842400	1977500	1.795
255	PRJNA421720	SRR6366821	NC_003143.1	2137500	2236200	0
256	PRJNA421720	SRR6366821	NC_003143.1	2883100	3152100	2.386
257	PRJNA421720	SRR6366821	NC_003143.1	3762800	3952900	1.318
258	PRJNA421720	SRR6366821	NC_003143.1	3996600	4214400	1.318
259	PRJNA421720	SRR6366821	NC_003143.1	4417900	4564000	2.023
260	PRJNA421720	SRR6366822	NC_003143.1	2137500	2236200	0
261	PRJNA421720	SRR6366824	NC_003143.1	2137500	2236200	0
262	PRJNA421720	SRR6366824	NC_003143.1	3277100	3296700	0
263	PRJNA421720	SRR6366824	NC_003143.1	3377900	3418500	6.024
264	PRJNA421720	SRR6366825	NC_003143.1	244200	367500	1.412
265	PRJNA421720	SRR6366825	NC_003143.1	3345900	3418400	1.441
266	PRJNA421720	SRR6366826	NC_003143.1	615000	691700	0
267	PRJNA421720	SRR6366826	NC_003143.1	1165800	1177300	0
268	PRJNA421720	SRR6366826	NC_003143.1	1441700	1502700	0
269	PRJNA421720	SRR6366826	NC_003143.1	2137500	2236200	0
270	PRJNA421720	SRR6366827	NC_003143.1	244200	367500	1.919
271	PRJNA421720	SRR6366827	NC_003143.1	1441700	1502700	0
272	PRJNA421720	SRR6366827	NC_003143.1	3345900	3418400	1.935
273	PRJNA421720	SRR6366827	NC_003143.1	4000600	4139200	1.806
274	PRJNA421720	SRR6366828	NC_003143.1	244200	367500	1.667
275	PRJNA421720	SRR6366828	NC_003143.1	3383000	3387800	14.756
276	PRJNA421720	SRR6366828	NC_003143.1	4522100	4564000	0
277	PRJNA421720	SRR6366829	NC_003143.1	244200	403300	1.976
278	PRJNA421720	SRR6366829	NC_003143.1	2137500	2236200	0
279	PRJNA421720	SRR6366829	NC_003143.1	3273000	3418500	2.043
280	PRJNA421720	SRR6366830	NC_003143.1	1845400	1880300	2.366
281	PRJNA421720	SRR6366830	NC_003143.1	1880300	1928800	0
282	PRJNA421720	SRR6366830	NC_003143.1	3277100	3296700	0
283	PRJNA421720	SRR6366831	NC_003143.1	615000	693700	0
284	PRJNA421720	SRR6366832	NC_003143.1	1441700	1502700	0
285	PRJNA421720	SRR6366833	NC_003143.1	244200	367500	1.618
286	PRJNA421720	SRR6366833	NC_003143.1	1244500	1279000	2.309
287	PRJNA421720	SRR6366833	NC_003143.1	2026700	2237400	1.382
288	PRJNA421720	SRR6366833	NC_003143.1	3277100	3296700	0
289	PRJNA421720	SRR6366833	NC_003143.1	3377000	3418500	2.309
290	PRJNA421720	SRR6366833	NC_003143.1	4417800	4520800	2.655
291	PRJNA421720	SRR6366834	NC_003143.1	1844000	1930900	2.805
292	PRJNA421720	SRR6366834	NC_003143.1	3277100	3296700	0
293	PRJNA421720	SRR6366834	NC_003143.1	3998000	4110900	1.585
294	PRJNA421720	SRR6366834	NC_003143.1	4133500	4214200	1.634
295	PRJNA421720	SRR6366835	NC_003143.1	3277100	3296700	0
296	PRJNA421720	SRR6366835	NC_003143.1	4417800	4522700	1.625
297	PRJNA421720	SRR6366836	NC_003143.1	1441700	1502700	0
298	PRJNA421720	SRR6366836	NC_003143.1	3127700	3200000	5.141
299	PRJNA421720	SRR6366836	NC_003143.1	3277100	3296700	0
300	PRJNA421720	SRR6366836	NC_003143.1	3355900	3418200	5.2
301	PRJNA421720	SRR6366837	NC_003143.1	2363500	2531200	1.25
302	PRJNA421720	SRR6366837	NC_003143.1	3277100	3296700	0
303	PRJNA421720	SRR6366837	NC_003143.1	3355900	3418200	1.55
304	PRJNA421720	SRR6366837	NC_003143.1	4236000	4277200	1.975
305	PRJNA421720	SRR6366838	NC_003143.1	244200	367500	1.378
306	PRJNA421720	SRR6366838	NC_003143.1	3345500	3418200	1.892
307	PRJNA421720	SRR6366839	NC_003143.1	2137500	2236200	0.691
308	PRJNA421720	SRR6366839	NC_003143.1	3274500	3404600	1.327
309	PRJNA421720	SRR6366840	NC_003143.1	1725000	1846300	1.224
310	PRJNA421720	SRR6366840	NC_003143.1	3381400	3387600	6.51
311	PRJNA421720	SRR6366840	NC_003143.1	4417800	4522100	1.673
312	PRJNA421720	SRR6366841	NC_003143.1	3277100	3296700	0
313	PRJNA421720	SRR6366841	NC_003143.1	4190600	4214000	1.964
314	PRJNA421720	SRR6366842	NC_003143.1	2826000	3142400	2.013
315	PRJNA421720	SRR6366842	NC_003143.1	3346100	3418500	3.171
316	PRJNA421720	SRR6366842	NC_003143.1	3998000	4110900	1.487
317	PRJNA421720	SRR6366842	NC_003143.1	4133500	4214200	1.513
318	PRJNA421720	SRR6366842	NC_003143.1	4417800	4522100	2.487
319	PRJNA421720	SRR6366843	NC_003143.1	509300	520200	2.033
320	PRJNA421720	SRR6366843	NC_003143.1	2918600	2970900	1.8
321	PRJNA421720	SRR6366844	NC_003143.1	247300	367200	1.43
322	PRJNA421720	SRR6366844	NC_003143.1	1726500	1846000	1.477
323	PRJNA421720	SRR6366846	NC_003143.1	247300	367200	2.408
324	PRJNA421720	SRR6366846	NC_003143.1	3345900	3418900	2.934
325	PRJNA421720	SRR6366847	NC_003143.1	245500	367200	1.232
326	PRJNA421720	SRR6366847	NC_003143.1	2124600	2257200	0
327	PRJNA421720	SRR6366848	NC_003143.1	2441100	2532600	1.183
328	PRJNA421720	SRR6366848	NC_003143.1	2745500	4139500	1.099
329	PRJNA421720	SRR6366849	NC_003143.1	245500	367200	1.648
330	PRJNA421720	SRR6366849	NC_003143.1	3360700	3484600	2.074
331	PRJNA421720	SRR6366850	NC_003143.1	245500	367200	1.779
332	PRJNA421720	SRR6366850	NC_003143.1	1817900	2040900	1.485
333	PRJNA421720	SRR6366850	NC_003143.1	3345600	3418600	2.559
334	PRJNA421720	SRR6366851	NC_003143.1	245500	367200	2.338
335	PRJNA421720	SRR6366851	NC_003143.1	2137500	2236200	0
336	PRJNA421720	SRR6366851	NC_003143.1	2599900	2646200	0
337	PRJNA421720	SRR6366852	NC_003143.1	245500	367200	1.812
338	PRJNA421720	SRR6366852	NC_003143.1	2137500	2236200	0
339	PRJNA421720	SRR6366854	NC_003143.1	1806400	1976700	1.429
340	PRJNA421720	SRR6366854	NC_003143.1	4563700	4612800	1.917
341	PRJNA421720	SRR6366855	NC_003143.1	1441700	1502700	0
342	PRJNA421720	SRR6366855	NC_003143.1	3380000	3418500	3.221
343	PRJNA421720	SRR6366856	NC_003143.1	245500	367200	1.651
344	PRJNA421720	SRR6366856	NC_003143.1	3660800	3671800	7.762
345	PRJNA421720	SRR6366856	NC_003143.1	4417800	4522100	3.593
346	PRJNA421720	SRR6366857	NC_003143.1	3277100	3296700	0.052
347	PRJNA421720	SRR6366857	NC_003143.1	3346200	3418500	4.052
348	PRJNA421720	SRR6366858	NC_003143.1	3369400	3389300	2.505
349	PRJNA421720	SRR6366859	NC_003143.1	1245500	1280100	1.877
350	PRJNA421720	SRR6366859	NC_003143.1	3345700	3418300	3.596
351	PRJNA421720	SRR6366860	NC_003143.1	2137500	2236200	0
352	PRJNA421720	SRR6366860	NC_003143.1	3345700	3429300	2.848
353	PRJNA421720	SRR6366862	NC_003143.1	38800	574100	2.108
354	PRJNA421720	SRR6366862	NC_003143.1	1806800	1973600	4.351
355	PRJNA421720	SRR6366862	NC_003143.1	3345700	3418300	4.784
356	PRJNA421720	SRR6366864	NC_003143.1	213000	221200	2.981
357	PRJNA421720	SRR6366864	NC_003143.1	3345700	3418300	2.084
358	PRJNA421720	SRR6366864	NC_003143.1	3659600	3678800	1.879
359	PRJNA421720	SRR6366865	NC_003143.1	1843700	2189000	1.559
360	PRJNA421720	SRR6366865	NC_003143.1	3277100	3296700	0
361	PRJNA421720	SRR6366865	NC_003143.1	4175100	4388900	1.925
362	PRJNA421720	SRR6366865	NC_003143.1	4417800	4521000	3.828
363	PRJNA421720	SRR6366866	NC_003143.1	3277100	3296700	0
364	PRJNA421720	SRR6366866	NC_003143.1	3345700	3418300	3.242
365	PRJNA421720	SRR6366866	NC_003143.1	4175100	4388900	2.121
366	PRJNA421720	SRR6366867	NC_003143.1	615000	698600	0
367	PRJNA421720	SRR6366867	NC_003143.1	1438500	1623900	1.267
368	PRJNA421720	SRR6366867	NC_003143.1	1725200	1977900	1.267
369	PRJNA421720	SRR6366867	NC_003143.1	3277100	3296700	0
370	PRJNA421720	SRR6366867	NC_003143.1	4417800	4522300	2.017
371	PRJNA421720	SRR6366868	NC_003143.1	3277100	3296700	0
372	PRJNA421720	SRR6366868	NC_003143.1	4190200	4238900	1.954
373	PRJNA421720	SRR6366869	NC_003143.1	3277100	3296700	0
374	PRJNA421720	SRR6366869	NC_003143.1	3345700	3418300	1.795
375	PRJNA421720	SRR6366870	NC_003143.1	3277100	3296700	0
376	PRJNA421720	SRR6366871	NC_003143.1	245500	367200	2.104
377	PRJNA421720	SRR6366871	NC_003143.1	1441700	1502700	0
378	PRJNA421720	SRR6366871	NC_003143.1	2137500	2236200	0
379	PRJNA421720	SRR6366871	NC_003143.1	3277100	3296700	0
380	PRJNA421720	SRR6366871	NC_003143.1	3660900	3672000	17.323
381	PRJNA421720	SRR6366872	NC_003143.1	615000	691900	0
382	PRJNA421720	SRR6366872	NC_003143.1	2451400	2538400	1.476
383	PRJNA421720	SRR6366872	NC_003143.1	3277100	3296700	0
384	PRJNA421720	SRR6366873	NC_003143.1	3370000	3418000	5.277
385	PRJNA421720	SRR6366875	NC_003143.1	3048200	3143700	1.203
386	PRJNA421720	SRR6366876	NC_003143.1	3345700	3418300	3.063
387	PRJNA421720	SRR6366877	NC_003143.1	1778500	1979400	1.179
388	PRJNA421720	SRR6366877	NC_003143.1	4177500	4220000	1.821
389	PRJNA421720	SRR6366877	NC_003143.1	4275600	4325100	2
390	PRJNA421720	SRR6366879	NC_003143.1	615000	692200	0
391	PRJNA421720	SRR6366879	NC_003143.1	4418400	4522100	1.389
392	PRJNA421720	SRR6366879	NC_003143.1	4522100	4564000	0
393	PRJNA421720	SRR6366880	NC_003143.1	245500	367200	1.5
394	PRJNA421720	SRR6366880	NC_003143.1	2137500	2236200	0
395	PRJNA421720	SRR6366880	NC_003143.1	2363400	2532800	1.333
396	PRJNA421720	SRR6366881	NC_003143.1	4179700	4220000	2.158
397	PRJNA421720	SRR6366883	NC_003143.1	3344700	3418300	1.421
398	PRJNA421720	SRR6366883	NC_003143.1	4417800	4522000	2.018
399	PRJNA421720	SRR6366884	NC_003143.1	3377800	3418000	4.444
400	PRJNA421720	SRR6366884	NC_003143.1	4417800	4522000	2
401	PRJNA421720	SRR6366885	NC_003143.1	0	109100	1.328
402	PRJNA421720	SRR6366885	NC_003143.1	3374400	3396400	12.776
403	PRJNA421720	SRR6366885	NC_003143.1	4519700	4653600	1.345
404	PRJNA421720	SRR6366886	NC_003143.1	2235000	2535500	1.47
405	PRJNA421720	SRR6366886	NC_003143.1	3344700	3418300	1.855
406	PRJNA421720	SRR6366887	NC_003143.1	1725400	1846100	1.8
407	PRJNA421720	SRR6366887	NC_003143.1	2257200	2297000	1.833
408	PRJNA421720	SRR6366888	NC_003143.1	245500	367200	1.38
409	PRJNA421720	SRR6366888	NC_003143.1	3724900	3744700	0.009
410	PRJNA421720	SRR6366889	NC_003143.1	1536900	1695700	1.679
411	PRJNA421720	SRR6366889	NC_003143.1	3242500	3277100	1.523
412	PRJNA421720	SRR6366889	NC_003143.1	3277100	3296700	0
413	PRJNA421720	SRR6366889	NC_003143.1	3346100	3418400	1.972
414	PRJNA421720	SRR6366889	NC_003143.1	3980000	3999500	1.514
415	PRJNA421720	SRR6366890	NC_003143.1	734400	809700	0
416	PRJNA421720	SRR6366890	NC_003143.1	3277100	3296700	0
417	PRJNA421720	SRR6366890	NC_003143.1	3346100	3418400	6.2
418	PRJNA421720	SRR6366891	NC_003143.1	1806500	1974500	1.618
419	PRJNA421720	SRR6366891	NC_003143.1	2237400	2531600	1.265
420	PRJNA421720	SRR6366891	NC_003143.1	4418600	4523000	1.794
421	PRJNA421720	SRR6366892	NC_003143.1	2137500	2236200	0
422	PRJNA421720	SRR6366893	NC_003143.1	3346100	3418400	1.41
423	PRJNA421720	SRR6366893	NC_003143.1	4418000	4612000	2.119
424	PRJNA421720	SRR6366894	NC_003143.1	245500	367200	1.28
425	PRJNA421720	SRR6366895	NC_003143.1	245500	367200	2.067
426	PRJNA421720	SRR6366895	NC_003143.1	1806800	1973000	1.358
427	PRJNA421720	SRR6366895	NC_003143.1	1973000	2532000	1.075
428	PRJNA421720	SRR6366895	NC_003143.1	3151100	3203800	1.308
429	PRJNA421720	SRR6366895	NC_003143.1	3662300	3678600	1.95
430	PRJNA421720	SRR6366895	NC_003143.1	3979900	3999600	2.058
431	PRJNA421720	SRR6366895	NC_003143.1	4417800	4469300	2.142
432	PRJNA421720	SRR6366896	NC_003143.1	245500	367200	2.137
433	PRJNA421720	SRR6366896	NC_003143.1	3346100	3418400	2.078
434	PRJNA421720	SRR6366897	NC_003143.1	1441700	1502700	0
435	PRJNA421720	SRR6366897	NC_003143.1	3660700	3672000	6.5
436	PRJNA421720	SRR6366898	NC_003143.1	2137500	2236200	0
437	PRJNA421720	SRR6366899	NC_003143.1	1441700	1502700	0
438	PRJNA421720	SRR6366900	NC_003143.1	2137500	2236200	0
439	PRJNA421720	SRR6366900	NC_003143.1	2746900	2885700	0
440	PRJNA421720	SRR6366901	NC_003143.1	1441700	1502700	0
441	PRJNA421720	SRR6366901	NC_003143.1	2884900	3200000	1.728
442	PRJNA421720	SRR6366901	NC_003143.1	3272500	3419300	1.544
443	PRJNA421720	SRR6366901	NC_003143.1	4521300	4612600	2.039
444	PRJNA421720	SRR6366902	NC_003143.1	38800	133400	1.378
445	PRJNA421720	SRR6366902	NC_003143.1	809800	1109000	2.256
446	PRJNA421720	SRR6366902	NC_003143.1	1441700	1502700	0
447	PRJNA421720	SRR6366903	NC_003143.1	4191300	4214100	2.498
448	PRJNA421720	SRR6366904	NC_003143.1	1017200	1234600	2.134
449	PRJNA421720	SRR6366904	NC_003143.1	1245500	1323700	1.387
450	PRJNA421720	SRR6366904	NC_003143.1	4179600	4224100	1.958
451	PRJNA421720	SRR6366905	NC_003143.1	1441700	1502700	0
452	PRJNA421720	SRR6366905	NC_003143.1	1842600	1977000	1.824
453	PRJNA421720	SRR6366905	NC_003143.1	3346100	3418400	3.743
454	PRJNA421720	SRR6366905	NC_003143.1	4417000	4612600	3.568
455	PRJNA421720	SRR6366906	NC_003143.1	3346100	3418400	2.031
456	PRJNA421720	SRR6366907	NC_003143.1	1441700	1502700	0
457	PRJNA421720	SRR6366907	NC_003143.1	3371400	3483400	2.382
458	PRJNA421720	SRR6366907	NC_003143.1	4179700	4220000	1.941
459	PRJNA421720	SRR6366907	NC_003143.1	4417800	4522100	3.686
460	PRJNA421720	SRR6366907	NC_003143.1	4522100	4564000	0
461	PRJNA421720	SRR6366908	NC_003143.1	4225800	4324700	2.034
462	PRJNA421720	SRR6366909	NC_003143.1	3277100	3296700	0
463	PRJNA421720	SRR6366910	NC_003143.1	3346100	3418400	3.081
464	PRJNA421720	SRR6366911	NC_003143.1	245500	367200	3.39
465	PRJNA421720	SRR6366911	NC_003143.1	3346100	3418400	4.013
466	PRJNA421720	SRR6366911	NC_003143.1	3998500	4110000	1.831
467	PRJNA421720	SRR6366911	NC_003143.1	4134600	4214500	1.805
468	PRJNA421720	SRR6366913	NC_003143.1	2885000	3152400	1.566
469	PRJNA421720	SRR6366914	NC_003143.1	245500	367200	2.088
470	PRJNA421720	SRR6366914	NC_003143.1	3999000	4125600	1.991
471	PRJNA421720	SRR6366915	NC_003143.1	2746900	2885700	0
472	PRJNA421720	SRR6366915	NC_003143.1	3277100	3296700	0
473	PRJNA421720	SRR6366915	NC_003143.1	3346100	3418400	2.167
474	PRJNA421720	SRR6366915	NC_003143.1	4134700	4612800	1.654
475	PRJNA421720	SRR6366916	NC_003143.1	0	367600	1.674
476	PRJNA421720	SRR6366916	NC_003143.1	2137500	2236200	0
477	PRJNA421720	SRR6366916	NC_003143.1	2922100	2970900	2.09
478	PRJNA421720	SRR6366916	NC_003143.1	3660700	3678600	4.955
479	PRJNA421720	SRR6366917	NC_003143.1	811300	836500	0
480	PRJNA421720	SRR6366917	NC_003143.1	2599900	2646200	0
481	PRJNA421720	SRR6366917	NC_003143.1	3277100	3296700	0
482	PRJNA421720	SRR6366918	NC_003143.1	3277100	3296700	0
483	PRJNA421720	SRR6366919	NC_003143.1	245500	367200	1.754
484	PRJNA421720	SRR6366919	NC_003143.1	1245500	1281000	1.738
485	PRJNA421720	SRR6366919	NC_003143.1	2137500	2236200	0
486	PRJNA421720	SRR6366920	NC_003143.1	245500	367200	1.962
487	PRJNA421720	SRR6366920	NC_003143.1	4417800	4522100	2.063
488	PRJNA421720	SRR6366921	NC_003143.1	245500	367200	1.316
489	PRJNA421720	SRR6366921	NC_003143.1	2363400	2532600	1.266
490	PRJNA421720	SRR6366921	NC_003143.1	3345500	3418500	3.633
491	PRJNA421720	SRR6366922	NC_003143.1	2885100	3151300	1.408
492	PRJNA421720	SRR6366922	NC_003143.1	4522100	4564000	0
493	PRJNA421720	SRR6366923	NC_003143.1	3345600	3418600	1.667
494	PRJNA421720	SRR6366924	NC_003143.1	245500	367200	1.342
495	PRJNA421720	SRR6366924	NC_003143.1	1017200	1148300	1.316
496	PRJNA421720	SRR6366924	NC_003143.1	3836100	4328000	1.316
497	PRJNA421720	SRR6366924	NC_003143.1	4417800	4522100	1.447
498	PRJNA421720	SRR6366925	NC_003143.1	2137500	2236200	0
499	PRJNA421720	SRR6366925	NC_003143.1	2970000	2984500	1.769
500	PRJNA421720	SRR6366925	NC_003143.1	3384500	3483400	1.949
501	PRJNA421720	SRR6366925	NC_003143.1	4417800	4522000	1.846
502	PRJNA421720	SRR6366926	NC_003143.1	1806500	1827300	1.649
503	PRJNA421720	SRR6366926	NC_003143.1	2137500	2236200	0
504	PRJNA421720	SRR6366926	NC_003143.1	2955300	2983200	1.719
505	PRJNA421720	SRR6366927	NC_003143.1	2825600	3051000	1.945
506	PRJNA421720	SRR6366927	NC_003143.1	4237200	4522000	1.945
507	PRJNA421720	SRR6366928	NC_003143.1	2137500	2236200	0.097
508	PRJNA421720	SRR6366928	NC_003143.1	2746900	2885700	0.097
509	PRJNA421720	SRR6366929	NC_003143.1	1441700	1502700	0
510	PRJNA421720	SRR6366929	NC_003143.1	2137500	2236200	0
511	PRJNA421720	SRR6366930	NC_003143.1	245500	367200	1.928
512	PRJNA421720	SRR6366930	NC_003143.1	1245500	1280600	1.351
513	PRJNA421720	SRR6366930	NC_003143.1	3273100	3286100	1.938
514	PRJNA421720	SRR6366930	NC_003143.1	3385000	3418000	1.959
515	PRJNA421720	SRR6366930	NC_003143.1	4417800	4522200	2.454
516	PRJNA421720	SRR6366931	NC_003143.1	245500	367200	1.818
517	PRJNA421720	SRR6366931	NC_003143.1	1779100	1807000	0.061
518	PRJNA421720	SRR6366931	NC_003143.1	2137500	2236200	0.061
519	PRJNA421720	SRR6366931	NC_003143.1	2886000	3129700	2.212
520	PRJNA421720	SRR6366931	NC_003143.1	3277100	3296700	0
521	PRJNA421720	SRR6366931	NC_003143.1	3345500	3418500	3.879
522	PRJNA421720	SRR6366931	NC_003143.1	4179000	4220000	1.818
523	PRJNA421720	SRR6366931	NC_003143.1	4417800	4522200	1.879
524	PRJNA421720	SRR6366932	NC_003143.1	1843800	1932300	1.333
525	PRJNA421720	SRR6366932	NC_003143.1	4416700	4612800	2.564
526	PRJNA421720	SRR6366933	NC_003143.1	38700	107800	1.912
527	PRJNA421720	SRR6366934	NC_003143.1	4417800	4570400	1.283
528	PRJNA421720	SRR6366935	NC_003143.1	1441700	1502700	0
529	PRJNA421720	SRR6366935	NC_003143.1	3334600	3418600	1.292
530	PRJNA421720	SRR6366935	NC_003143.1	3998000	4110900	2.021
531	PRJNA421720	SRR6366935	NC_003143.1	4133500	4214200	2.062
532	PRJNA421720	SRR6366935	NC_003143.1	4417400	4653500	1.75
533	PRJNA421720	SRR6366936	NC_003143.1	3625200	3664900	1.807
534	PRJNA421720	SRR6366936	NC_003143.1	4178400	4224700	1.83
535	PRJNA421720	SRR6366936	NC_003143.1	4417800	4522200	1.602
536	PRJNA421720	SRR6366937	NC_003143.1	3662600	3716200	1.678
537	PRJNA421720	SRR6366937	NC_003143.1	3763500	3817600	1.609
538	PRJNA421720	SRR6366937	NC_003143.1	4236200	4523000	1.264
539	PRJNA421720	SRR6366938	NC_003143.1	3277100	3296700	0
540	PRJNA421720	SRR6366938	NC_003143.1	3334600	3418600	2.376
541	PRJNA421720	SRR6366938	NC_003143.1	3998000	4110900	1.667
542	PRJNA421720	SRR6366938	NC_003143.1	4133500	4214200	1.677
543	PRJNA421720	SRR6366938	NC_003143.1	4417800	4522200	1.204
544	PRJNA421720	SRR6366940	NC_003143.1	1842400	2188900	1.289
545	PRJNA421720	SRR6366941	NC_003143.1	1810400	2137500	1.396
546	PRJNA421720	SRR6366941	NC_003143.1	2137500	2236200	0
547	PRJNA421720	SRR6366941	NC_003143.1	2236200	2405200	1.377
548	PRJNA421720	SRR6366942	NC_003143.1	1441700	1502700	0
549	PRJNA421720	SRR6366942	NC_003143.1	3344800	3550000	1.511
550	PRJNA421720	SRR6366943	NC_003143.1	1840000	2532300	1.245
551	PRJNA421720	SRR6366943	NC_003143.1	3345600	3418600	2.163
552	PRJNA421720	SRR6366944	NC_003143.1	865100	1077100	1.189
553	PRJNA421720	SRR6366944	NC_003143.1	4180000	4220000	1.843
554	PRJNA421720	SRR6366945	NC_003143.1	1725000	2143200	1.074
555	PRJNA421720	SRR6366945	NC_003143.1	2161200	2363200	1.163
556	PRJNA421720	SRR6366945	NC_003143.1	2363200	2531900	1.415
557	PRJNA421720	SRR6366946	NC_003143.1	245500	367200	2.757
558	PRJNA421720	SRR6366946	NC_003143.1	1537500	2137500	1.843
559	PRJNA421720	SRR6366946	NC_003143.1	2137500	2236200	0
560	PRJNA421720	SRR6366946	NC_003143.1	2236200	2391100	1.743
561	PRJNA421720	SRR6366947	NC_003143.1	1727900	2137500	1.208
562	PRJNA421720	SRR6366947	NC_003143.1	2137500	2236200	0
563	PRJNA421720	SRR6366947	NC_003143.1	2236200	2297500	1.208
564	PRJNA421720	SRR6366947	NC_003143.1	3345600	3418600	2.136
565	PRJNA421720	SRR6366948	NC_003143.1	1725500	1846200	1.64
566	PRJNA421720	SRR6366948	NC_003143.1	2692000	2746900	1.66
567	PRJNA421720	SRR6366949	NC_003143.1	4134400	4213300	1.568
568	PRJNA421720	SRR6366952	NC_003143.1	245500	367200	1.471
569	PRJNA421720	SRR6366952	NC_003143.1	2137500	2236200	0
570	PRJNA421720	SRR6366952	NC_003143.1	3345500	3428500	2.338
571	PRJNA421720	SRR6366952	NC_003143.1	4180000	4220000	2.044
572	PRJNA421720	SRR6366953	NC_003143.1	2137500	2236200	0
573	PRJNA421720	SRR6366954	NC_003143.1	4562400	4612200	1.84
574	PRJNA421720	SRR6366955	NC_003143.1	245500	367200	1.745
575	PRJNA421720	SRR6366955	NC_003143.1	2922000	2971000	1.961
576	PRJNA421720	SRR6366955	NC_003143.1	3350800	3391200	6
577	PRJNA421720	SRR6366956	NC_003143.1	3345600	3418600	1.882
578	PRJNA421720	SRR6366956	NC_003143.1	3998700	4040900	1.324
579	PRJNA421720	SRR6366956	NC_003143.1	4134500	4214300	1.353
580	PRJNA421720	SRR6366957	NC_003143.1	1441300	1504800	2.444
581	PRJNA421720	SRR6366957	NC_003143.1	1805800	1974300	1.75
582	PRJNA421720	SRR6366958	NC_003143.1	245500	367200	1.333
583	PRJNA421720	SRR6366958	NC_003143.1	3345600	3418600	1.583
584	PRJNA421720	SRR6366960	NC_003143.1	245500	367200	1.896
585	PRJNA421720	SRR6366960	NC_003143.1	3345600	3418600	2.761
586	PRJNA421720	SRR6366961	NC_003143.1	4176600	4240200	2.25
587	PRJNA421720	SRR6366961	NC_003143.1	4311500	4388500	2.312
588	PRJNA421720	SRR6366962	NC_003143.1	2742300	2769700	0
589	PRJNA421720	SRR6366963	NC_003143.1	245500	367200	1.5
590	PRJNA421720	SRR6366963	NC_003143.1	1778500	1846100	1.617
591	PRJNA421720	SRR6366963	NC_003143.1	4522100	4564000	0
592	PRJNA421720	SRR6366964	NC_003143.1	245500	367200	1.473
593	PRJNA421720	SRR6366964	NC_003143.1	2637900	2646200	0.014
594	PRJNA421720	SRR6366965	NC_003143.1	2137500	2236200	0
595	PRJNA421720	SRR6366966	NC_003143.1	1726000	1997600	1.514
596	PRJNA421720	SRR6366967	NC_003143.1	245500	403100	1.836
597	PRJNA421720	SRR6366967	NC_003143.1	1806600	1976800	1.179
598	PRJNA421720	SRR6366967	NC_003143.1	3345600	3418600	3.851
599	PRJNA421720	SRR6366968	NC_003143.1	245500	367200	2.268
600	PRJNA421720	SRR6366968	NC_003143.1	3345600	3418600	3.056
601	PRJNA421720	SRR6366969	NC_003143.1	1245500	1280100	2
602	PRJNA421720	SRR6366969	NC_003143.1	1725800	1880300	1.971
603	PRJNA421720	SRR6366969	NC_003143.1	2137500	2236200	0
604	PRJNA421720	SRR6366969	NC_003143.1	3098300	3203600	3.529
605	PRJNA421720	SRR6366969	NC_003143.1	3277100	3296700	0
606	PRJNA421720	SRR6366970	NC_003143.1	628800	698900	0
607	PRJNA421720	SRR6366970	NC_003143.1	1880300	1928800	0
608	PRJNA421720	SRR6366970	NC_003143.1	3277100	3296700	0
609	PRJNA421720	SRR6366970	NC_003143.1	3381100	3388600	11.306
610	PRJNA421720	SRR6366971	NC_003143.1	3277100	3296700	0
611	PRJNA421720	SRR6366971	NC_003143.1	3345600	3418600	2.22
612	PRJNA421720	SRR6366972	NC_003143.1	245500	367200	2.059
613	PRJNA421720	SRR6366972	NC_003143.1	3277100	3296700	0
614	PRJNA421720	SRR6366973	NC_003143.1	1806600	1978300	1.152
615	PRJNA421720	SRR6366973	NC_003143.1	2335200	2449500	1.101
616	PRJNA421720	SRR6366973	NC_003143.1	2449500	2539800	1.291
617	PRJNA421720	SRR6366973	NC_003143.1	3277100	3296700	0
618	PRJNA421720	SRR6366973	NC_003143.1	4417800	4522200	2.848
619	PRJNA421720	SRR6366974	NC_003143.1	3277100	3296700	0
620	PRJNA421720	SRR6366974	NC_003143.1	3998000	4110900	1.167
621	PRJNA421720	SRR6366974	NC_003143.1	4133500	4240300	1.208
622	PRJNA421720	SRR6366975	NC_003143.1	3277100	3296700	0
623	PRJNA421720	SRR6366975	NC_003143.1	3355600	3418500	2.667
624	PRJNA421720	SRR6366975	NC_003143.1	3427500	3484600	2.75
625	PRJNA421720	SRR6366976	NC_003143.1	2886100	2983900	2.019
626	PRJNA421720	SRR6366976	NC_003143.1	3117100	3151200	2.038
627	PRJNA421720	SRR6366976	NC_003143.1	3277100	3296700	0
628	PRJNA421720	SRR6366977	NC_003143.1	1842800	1977200	2.056
629	PRJNA421720	SRR6366977	NC_003143.1	3277100	3296700	0
630	PRJNA421720	SRR6366977	NC_003143.1	4417800	4653400	1.611
631	PRJNA421720	SRR6366978	NC_003143.1	3277100	3296700	0
632	PRJNA421720	SRR6366979	NC_003143.1	2101	41700	1.986
633	PRJNA421720	SRR6366979	NC_003143.1	133300	246500	2.081
634	PRJNA421720	SRR6366979	NC_003143.1	246500	367300	3.149
635	PRJNA421720	SRR6366980	NC_003143.1	1843800	2189100	2.299
636	PRJNA421720	SRR6366980	NC_003143.1	3345600	3418600	2.661
637	PRJNA421720	SRR6366981	NC_003143.1	1778500	1974600	1.848
638	PRJNA421720	SRR6366981	NC_003143.1	4417800	4566100	3.618
639	PRJNA421720	SRR6366982	NC_003143.1	245500	367200	1.972
640	PRJNA421720	SRR6366982	NC_003143.1	1245500	1280600	2
641	PRJNA421720	SRR6366982	NC_003143.1	1441700	1502700	0
642	PRJNA421720	SRR6366982	NC_003143.1	3345300	3429000	1.355
643	PRJNA421720	SRR6366982	NC_003143.1	4176200	4223900	2.346
644	PRJNA421720	SRR6366983	NC_003143.1	245500	367200	1.57
645	PRJNA421720	SRR6366984	NC_003143.1	245500	367200	3.366
646	PRJNA421720	SRR6366984	NC_003143.1	1724900	2137500	1.375
647	PRJNA421720	SRR6366984	NC_003143.1	2137500	2236200	0
648	PRJNA421720	SRR6366984	NC_003143.1	2236200	2297000	1.357
649	PRJNA421720	SRR6366984	NC_003143.1	3345600	3418600	4.321
650	PRJNA421720	SRR6366985	NC_003143.1	245500	367200	2.83
651	PRJNA421720	SRR6366985	NC_003143.1	2137500	2236200	0
652	PRJNA421720	SRR6366985	NC_003143.1	3998000	4110900	1.83
653	PRJNA421720	SRR6366985	NC_003143.1	4133500	4214300	1.801
654	PRJNA421720	SRR6366986	NC_003143.1	39000	403100	1.663
655	PRJNA421720	SRR6366987	NC_003143.1	3345600	3418600	3.921
656	PRJNA421720	SRR6366987	NC_003143.1	4179700	4220000	1.974
657	PRJNA421720	SRR6366988	NC_003143.1	133100	367200	2.169
658	PRJNA421720	SRR6366988	NC_003143.1	3346100	3418200	4.299
659	PRJNA421720	SRR6366989	NC_003143.1	245500	403700	1.852
660	PRJNA421720	SRR6366989	NC_003143.1	1441700	1502700	0
661	PRJNA421720	SRR6366989	NC_003143.1	2137500	2236200	0
662	PRJNA421720	SRR6366989	NC_003143.1	3129100	3152500	0.759
663	PRJNA421720	SRR6366989	NC_003143.1	3277100	3296700	0
664	PRJNA421720	SRR6366989	NC_003143.1	3575600	3663300	1.63
665	PRJNA421720	SRR6366989	NC_003143.1	4177200	4223800	1.481
666	PRJNA421720	SRR6366990	NC_003143.1	3345600	3418600	1.8
667	PRJNA421720	SRR6366991	NC_003143.1	190100	220600	1.559
668	PRJNA421720	SRR6366991	NC_003143.1	245500	367200	1.517
669	PRJNA421720	SRR6366991	NC_003143.1	3360500	3418200	1.576
670	PRJNA421720	SRR6366992	NC_003143.1	245500	367200	1.312
671	PRJNA421720	SRR6366992	NC_003143.1	2137500	2236200	0
672	PRJNA421720	SRR6366992	NC_003143.1	3345600	3418600	2.506
673	PRJNA421720	SRR6366992	NC_003143.1	4177600	4390000	1.195
674	PRJNA421720	SRR6366993	NC_003143.1	245500	367200	1.206
675	PRJNA421720	SRR6366993	NC_003143.1	3345600	3418600	3.647
676	PRJNA421720	SRR6366994	NC_003143.1	245500	367200	1.313
677	PRJNA421720	SRR6366995	NC_003143.1	245500	367200	2.515
678	PRJNA421720	SRR6366995	NC_003143.1	2137500	2236200	0
679	PRJNA421720	SRR6366997	NC_003143.1	4417400	4522700	1.878
680	PRJNA421720	SRR6366999	NC_003143.1	245500	367200	1.685
681	PRJNA421720	SRR6366999	NC_003143.1	2137500	2236200	0
682	PRJNA421720	SRR6366999	NC_003143.1	3277100	3296700	0
683	PRJNA421720	SRR6366999	NC_003143.1	4179700	4220000	1.889
684	PRJNA421720	SRR6367000	NC_003143.1	4179700	4220000	1.886
685	PRJNA421720	SRR6367001	NC_003143.1	2599900	2646200	0
686	PRJNA421720	SRR6367002	NC_003143.1	2137500	2236200	0
687	PRJNA421720	SRR6367003	NC_003143.1	4191300	4214100	2.615
688	PRJNA421720	SRR6367004	NC_003143.1	3345600	3418600	1.922
689	PRJNA421720	SRR6367004	NC_003143.1	4191300	4214100	3.589
690	PRJNA421720	SRR6367005	NC_003143.1	245500	403700	1.612
691	PRJNA421720	SRR6367005	NC_003143.1	1441600	1505000	1.712
692	PRJNA421720	SRR6367005	NC_003143.1	1779100	1807000	0.438
693	PRJNA421720	SRR6367005	NC_003143.1	2363600	2531100	1.525
694	PRJNA421720	SRR6367005	NC_003143.1	2736000	2745500	0
695	PRJNA421720	SRR6367005	NC_003143.1	2764500	2887200	1.75
696	PRJNA421720	SRR6367005	NC_003143.1	3117100	3204300	1.788
697	PRJNA421720	SRR6367005	NC_003143.1	4276200	4351900	1.8
698	PRJNA421720	SRR6367006	NC_003143.1	245500	367200	1.617
699	PRJNA421720	SRR6367006	NC_003143.1	3345700	3428800	1.417
700	PRJNA421720	SRR6367006	NC_003143.1	3654400	3664700	2.009
701	PRJNA421720	SRR6367006	NC_003143.1	4522100	4564000	0
702	PRJNA421720	SRR6367007	NC_003143.1	245500	367200	1.72
703	PRJNA421720	SRR6367007	NC_003143.1	1974600	2137500	1.5
704	PRJNA421720	SRR6367007	NC_003143.1	2137500	2236200	0
705	PRJNA421720	SRR6367007	NC_003143.1	3345700	3429000	1.92
706	PRJNA421720	SRR6367009	NC_003143.1	3098200	3369700	1.755
707	PRJNA421720	SRR6367009	NC_003143.1	3369700	3418400	5.17
708	PRJNA421720	SRR6367010	NC_003143.1	2599000	2647900	1.531
709	PRJNA421720	SRR6367010	NC_003143.1	4179700	4220000	2.306
710	PRJNA421720	SRR6367011	NC_003143.1	1974400	2027100	1.439
711	PRJNA421720	SRR6367011	NC_003143.1	4418000	4522200	1.732
712	PRJNA421720	SRR6367012	NC_003143.1	808100	1108900	1.407
713	PRJNA421720	SRR6367012	NC_003143.1	3201700	3232200	1.741
714	PRJNA421720	SRR6367012	NC_003143.1	3359400	3418300	1.741
715	PRJNA421720	SRR6367013	NC_003143.1	3378600	3418700	3.608
716	PRJNA421720	SRR6367015	NC_003143.1	4522000	4564000	0
717	PRJNA421720	SRR6367016	NC_003143.1	4177600	4222500	1.873
718	PRJNA421720	SRR6367016	NC_003143.1	4563600	4612200	1.831
719	PRJNA421720	SRR6367017	NC_003143.1	3345500	3418400	3.208
720	PRJNA421720	SRR6367018	NC_003143.1	1245500	1279200	2.818
721	PRJNA421720	SRR6367018	NC_003143.1	3377000	3418300	6.091
722	PRJNA421720	SRR6367018	NC_003143.1	4179200	4220700	1.636
723	PRJNA421720	SRR6367019	NC_003143.1	38700	133400	2.193
724	PRJNA421720	SRR6367019	NC_003143.1	4417800	4522200	4.825
725	PRJNA421720	SRR6367020	NC_003143.1	2692600	2828400	1.179
726	PRJNA421720	SRR6367020	NC_003143.1	3381000	3396200	6.188
727	PRJNA421720	SRR6367022	NC_003143.1	16400	41300	3.6
728	PRJNA421720	SRR6367022	NC_003143.1	509800	521600	2.25
729	PRJNA421720	SRR6367022	NC_003143.1	1806800	1818800	2.1
730	PRJNA421720	SRR6367022	NC_003143.1	1832700	1843800	2.3
731	PRJNA421720	SRR6367022	NC_003143.1	3651700	3664700	3.3
732	PRJNA421720	SRR6367022	NC_003143.1	4417300	4522100	2.05
733	PRJNA421720	SRR6367022	NC_003143.1	4522100	4564000	0
734	PRJNA421720	SRR6367023	NC_003143.1	245500	367200	3.566
735	PRJNA421720	SRR6367023	NC_003143.1	1245500	1280100	2.83
736	PRJNA421720	SRR6367023	NC_003143.1	1441700	1502700	0
737	PRJNA421720	SRR6367024	NC_003143.1	0	106600	1.742
738	PRJNA421720	SRR6367024	NC_003143.1	1441700	1502700	0
739	PRJNA421720	SRR6367024	NC_003143.1	4180000	4224100	2.394
740	PRJNA421720	SRR6367024	NC_003143.1	4417000	4522000	1.727
741	PRJNA421720	SRR6367024	NC_003143.1	4522000	4564000	0
742	PRJNA421720	SRR6367024	NC_003143.1	4564000	4653500	1.773
743	PRJNA421720	SRR6367025	NC_003143.1	2137500	2236200	0
744	PRJNA421720	SRR6367025	NC_003143.1	2365400	2531500	1.849
745	PRJNA421720	SRR6367026	NC_003143.1	2137500	2236200	0
746	PRJNA421720	SRR6367026	NC_003143.1	2335300	2391200	1.714
747	PRJNA421720	SRR6367026	NC_003143.1	3378000	3418200	2.554
748	PRJNA421720	SRR6367027	NC_003143.1	3277100	3296700	0
749	PRJNA421720	SRR6367027	NC_003143.1	3345900	3406300	4.114
750	PRJNA421720	SRR6367027	NC_003143.1	3556700	3576500	3.932
751	PRJNA421720	SRR6367028	NC_003143.1	4117900	4219000	1.2
752	PRJNA421720	SRR6367029	NC_003143.1	1842300	1972900	2.118
753	PRJNA421720	SRR6367029	NC_003143.1	3277100	3296700	0
754	PRJNA421720	SRR6367030	NC_003143.1	1726400	1976700	1.561
755	PRJNA421720	SRR6367030	NC_003143.1	2236100	2297000	1.561
756	PRJNA421720	SRR6367030	NC_003143.1	3277100	3296700	0
757	PRJNA421720	SRR6367031	NC_003143.1	1779100	1807000	0
758	PRJNA421720	SRR6367031	NC_003143.1	3277100	3296700	0
759	PRJNA421720	SRR6367032	NC_003143.1	2137500	2236200	0
760	PRJNA421720	SRR6367032	NC_003143.1	3277100	3296700	0
761	PRJNA421720	SRR6367033	NC_003143.1	3277100	3296700	0
762	PRJNA421720	SRR6367034	NC_003143.1	1441700	1502700	0
763	PRJNA421720	SRR6367034	NC_003143.1	3277100	3296700	0
764	PRJNA421720	SRR6367035	NC_003143.1	3277100	3296700	0
765	PRJNA421720	SRR6367036	NC_003143.1	3277100	3296700	0
766	PRJNA421720	SRR6367036	NC_003143.1	4417800	4522100	1.829
767	PRJNA421720	SRR6367037	NC_003143.1	3277100	3296700	0
768	PRJNA421720	SRR6367037	NC_003143.1	3556600	3567400	2.041
769	PRJNA421720	SRR6367038	NC_003143.1	247000	367200	2.04
770	PRJNA421720	SRR6367038	NC_003143.1	1440700	1503500	1.947
771	PRJNA421720	SRR6367039	NC_003143.1	811300	838600	0.434
772	PRJNA421720	SRR6367039	NC_003143.1	1806800	1973100	1.981
773	PRJNA421720	SRR6367039	NC_003143.1	2137500	2236200	0
774	PRJNA421720	SRR6367039	NC_003143.1	4179600	4219000	2.396
775	PRJNA421720	SRR6367039	NC_003143.1	4414800	4522000	4.245
776	PRJNA421720	SRR6367039	NC_003143.1	4522000	4564000	0
777	PRJNA421720	SRR6367040	NC_003143.1	4417800	4522100	2.308
778	PRJNA421720	SRR6367041	NC_003143.1	4180000	4219300	1.968
779	PRJNA421720	SRR6367042	NC_003143.1	1441700	1502700	0
780	PRJNA421720	SRR6367042	NC_003143.1	2137500	2236200	0
781	PRJNA421720	SRR6367042	NC_003143.1	3277100	3296700	0
782	PRJNA421720	SRR6367042	NC_003143.1	4211000	4239800	1.356
783	PRJNA421720	SRR6367042	NC_003143.1	4522100	4564000	0
784	PRJNA421720	SRR6367043	NC_003143.1	3118600	3151100	0
785	PRJNA421720	SRR6367044	NC_003143.1	2746900	2798400	0
786	PRJNA421720	SRR6367045	NC_003143.1	1245500	1280700	2.143
787	PRJNA421720	SRR6367046	NC_003143.1	907300	1019300	1.797
788	PRJNA421720	SRR6367046	NC_003143.1	4417800	4521200	3.719
789	PRJNA421720	SRR6367047	NC_003143.1	245600	367200	2.237
790	PRJNA421720	SRR6367047	NC_003143.1	2364200	2531100	2.576
791	PRJNA421720	SRR6367047	NC_003143.1	4522000	4564000	0
792	PRJNA421720	SRR6367048	NC_003143.1	1845200	1972800	2.151
793	PRJNA421720	SRR6367048	NC_003143.1	2187900	2257200	0
794	PRJNA421720	SRR6367048	NC_003143.1	2636900	2956900	1.66
795	PRJNA421720	SRR6367049	NC_003143.1	245600	367200	1.326
796	PRJNA421720	SRR6367049	NC_003143.1	1441800	1502600	0.326
797	PRJNA421720	SRR6367049	NC_003143.1	2137500	2236200	0.295
798	PRJNA421720	SRR6367049	NC_003143.1	3360800	3486900	1.333
799	PRJNA421720	SRR6367050	NC_003143.1	3345500	3418700	1.92
800	PRJNA421720	SRR6367051	NC_003143.1	245600	367200	1.898
801	PRJNA421720	SRR6367051	NC_003143.1	1252900	1310800	1.327
802	PRJNA421720	SRR6367051	NC_003143.1	2137500	2236200	0
803	PRJNA421720	SRR6367052	NC_003143.1	4522100	4564000	0
804	PRJNA421720	SRR6367053	NC_003143.1	1806600	1973000	1.849
805	PRJNA421720	SRR6367053	NC_003143.1	3370000	3418500	4.395
806	PRJNA421720	SRR6367053	NC_003143.1	4177300	4220000	2.128
807	PRJNA421720	SRR6367054	NC_003143.1	4134700	4239100	1.294
808	PRJNA421720	SRR6367054	NC_003143.1	4417800	4569100	1.265
809	PRJNA421720	SRR6367055	NC_003143.1	3377900	3401500	3.096
810	PRJNA421720	SRR6367056	NC_003143.1	905900	1019200	1.689
811	PRJNA421720	SRR6367056	NC_003143.1	1728100	1929700	2.4
812	PRJNA421720	SRR6367056	NC_003143.1	3277100	3296700	0
813	PRJNA421720	SRR6367056	NC_003143.1	4000700	4065200	1.844
814	PRJNA421720	SRR6367056	NC_003143.1	4135600	4228400	1.844
815	PRJNA421720	SRR6367058	NC_003143.1	2137500	2236200	0
816	PRJNA421720	SRR6367058	NC_003143.1	2885800	3051100	1.938
817	PRJNA421720	SRR6367058	NC_003143.1	3284500	3296800	1.969
818	PRJNA421720	SRR6367058	NC_003143.1	3660900	3672000	1.885
819	PRJNA421720	SRR6367059	NC_003143.1	245600	367200	2.286
820	PRJNA421720	SRR6367059	NC_003143.1	1441400	1503200	2.943
821	PRJNA421720	SRR6367059	NC_003143.1	3370000	3418200	15.014
822	PRJNA421720	SRR6367060	NC_003143.1	3277100	3296700	0
823	PRJNA421720	SRR6367060	NC_003143.1	3355300	3418700	4.118
824	PRJNA421720	SRR6367061	NC_003143.1	2403100	2471200	3.657
825	PRJNA421720	SRR6367062	NC_003143.1	3345100	3429600	1.264
826	PRJNA421720	SRR6367063	NC_003143.1	1841000	2189000	1.647
827	PRJNA421720	SRR6367063	NC_003143.1	3098000	3203700	3.324
828	PRJNA421720	SRR6367063	NC_003143.1	3334800	3399700	2.029
829	PRJNA421720	SRR6367064	NC_003143.1	3345300	3418300	1.812
830	PRJNA421720	SRR6367064	NC_003143.1	4417800	4521300	2.435
831	PRJNA421720	SRR6367065	NC_003143.1	2884600	3151300	1.929
832	PRJNA421720	SRR6367065	NC_003143.1	3345500	3419000	3.119
833	PRJNA421720	SRR6367065	NC_003143.1	3998000	4109600	1.667
834	PRJNA421720	SRR6367065	NC_003143.1	4132400	4214400	1.619
835	PRJNA421720	SRR6367066	NC_003143.1	245600	367200	2.675
836	PRJNA421720	SRR6367066	NC_003143.1	1441800	1502600	0
837	PRJNA421720	SRR6367066	NC_003143.1	3373200	3418200	8.157
838	PRJNA421720	SRR6367067	NC_003143.1	905800	1019200	3.763
839	PRJNA421720	SRR6367067	NC_003143.1	3660800	3678900	1.983
840	PRJNA421720	SRR6367067	NC_003143.1	4522100	4564000	0
841	PRJNA421720	SRR6367068	NC_003143.1	0	39900	1.286
842	PRJNA421720	SRR6367068	NC_003143.1	1244500	1279600	1.482
843	PRJNA421720	SRR6367068	NC_003143.1	4521600	4653700	1.277
844	PRJNA421720	SRR6367069	NC_003143.1	1441800	1502600	0
845	PRJNA421720	SRR6367071	NC_003143.1	3345800	3387700	6.264
846	PRJNA421720	SRR6367072	NC_003143.1	1842000	1975800	1.631
847	PRJNA421720	SRR6367072	NC_003143.1	2645800	2659300	2.031
848	PRJNA421720	SRR6367072	NC_003143.1	4179700	4219000	2.008
849	PRJNA421720	SRR6367073	NC_003143.1	3345700	3418500	1.765
850	PRJNA421720	SRR6367074	NC_003143.1	102800	248600	1.099
851	PRJNA421720	SRR6367074	NC_003143.1	903000	1779100	1.086
852	PRJNA421720	SRR6367074	NC_003143.1	1779100	1806900	0
853	PRJNA421720	SRR6367074	NC_003143.1	1806900	2536800	1.086
854	PRJNA421720	SRR6367075	NC_003143.1	905700	1019200	3.475
855	PRJNA421720	SRR6367076	NC_003143.1	905900	1019200	2.125
856	PRJNA421720	SRR6367076	NC_003143.1	3277100	3296700	0
857	PRJNA421720	SRR6367076	NC_003143.1	4179000	4220600	3.362
858	PRJNA421720	SRR6367077	NC_003143.1	883100	2137500	1.079
859	PRJNA421720	SRR6367077	NC_003143.1	2137500	2236200	0.071
860	PRJNA421720	SRR6367077	NC_003143.1	2236200	2600400	1.071
861	PRJNA421720	SRR6367078	NC_003143.1	1806700	1843900	1.682
862	PRJNA421720	SRR6367078	NC_003143.1	2137500	2236200	0.518
863	PRJNA421720	SRR6367078	NC_003143.1	2363200	2531200	1.247
864	PRJNA421720	SRR6367078	NC_003143.1	2656800	2744700	1.035
865	PRJNA421720	SRR6367078	NC_003143.1	2744700	2892000	1.294
866	PRJNA421720	SRR6367079	NC_003143.1	3345900	3403400	2.667
867	PRJNA421720	SRR6367080	NC_003143.1	3345600	3428900	1.421
868	PRJNA421720	SRR6367080	NC_003143.1	4417800	4522500	1.526
869	PRJNA421720	SRR6367081	NC_003143.1	1502300	1576800	2.214
870	PRJNA421720	SRR6367082	NC_003143.1	645000	679200	0
871	PRJNA421720	SRR6367082	NC_003143.1	4417800	4522500	3.056
872	PRJNA421720	SRR6367084	NC_003143.1	245700	367200	2.143
873	PRJNA421720	SRR6367084	NC_003143.1	1774500	1978800	1.265
874	PRJNA421720	SRR6367084	NC_003143.1	3370000	3418300	6.939
875	PRJNA421720	SRR6367085	NC_003143.1	2137500	2236200	0
876	PRJNA421720	SRR6367085	NC_003143.1	2357200	2391600	0
877	PRJNA421720	SRR6367085	NC_003143.1	3997900	4139600	1.95
878	PRJNA421720	SRR6367086	NC_003143.1	1441800	1502600	0
879	PRJNA421720	SRR6367086	NC_003143.1	2125700	2259000	0
880	PRJNA421720	SRR6367087	NC_003143.1	3277100	3296700	0
881	PRJNA421720	SRR6367087	NC_003143.1	3345700	3418500	3.123
882	PRJNA421720	SRR6367088	NC_003143.1	245700	367200	1.973
883	PRJNA421720	SRR6367088	NC_003143.1	3383300	3418400	2.067
884	PRJNA421720	SRR6367090	NC_003143.1	3048900	3142600	2.571
885	PRJNA421720	SRR6367090	NC_003143.1	3345700	3401900	3
886	PRJNA421720	SRR6367090	NC_003143.1	4134700	4239400	1.714
887	PRJNA421720	SRR6367090	NC_003143.1	4417700	4522400	2.857
888	PRJNA421720	SRR6367091	NC_003143.1	3277100	3296700	0
889	PRJNA421720	SRR6367091	NC_003143.1	3345700	3418500	4.467
890	PRJNA421720	SRR6367091	NC_003143.1	4190600	4214100	3.289
891	PRJNA421720	SRR6367092	NC_003143.1	615000	693100	0.015
892	PRJNA421720	SRR6367092	NC_003143.1	3277100	3296700	0
893	PRJNA421720	SRR6367093	NC_003143.1	188600	367200	2.054
894	PRJNA421720	SRR6367093	NC_003143.1	3345500	3418500	2.196
895	PRJNA421720	SRR6367094	NC_003143.1	4417800	4522100	2.072
896	PRJNA421720	SRR6367094	NC_003143.1	4522100	4564000	0
897	PRJNA421720	SRR6367096	NC_003143.1	245700	367200	2.114
898	PRJNA421720	SRR6367096	NC_003143.1	1806700	1977500	2.237
899	PRJNA421720	SRR6367097	NC_003143.1	1245500	1280300	2.067
900	PRJNA421720	SRR6367097	NC_003143.1	3368100	3387600	7.4
901	PRJNA421720	SRR6367098	NC_003143.1	1441800	1502600	0
902	PRJNA421720	SRR6367098	NC_003143.1	3277100	3296700	0
903	PRJNA421720	SRR6367098	NC_003143.1	3345700	3418100	3.273
904	PRJNA421720	SRR6367098	NC_003143.1	4226000	4324300	2
905	PRJNA421720	SRR6367099	NC_003143.1	3345500	3418400	3.867
906	PRJNA421720	SRR6367101	NC_003143.1	245700	367200	3.429
907	PRJNA421720	SRR6367101	NC_003143.1	3345500	3418400	3.043
908	PRJNA421720	SRR6367102	NC_003143.1	245700	367200	2.954
909	PRJNA421720	SRR6367102	NC_003143.1	1245500	1280100	2.615
910	PRJNA421720	SRR6367102	NC_003143.1	3345500	3418400	2.785
911	PRJNA421720	SRR6367103	NC_003143.1	2101	40000	4.466
912	PRJNA421720	SRR6367103	NC_003143.1	2885000	3151200	1.872
913	PRJNA421720	SRR6367103	NC_003143.1	4564200	4612300	2.624
914	PRJNA421720	SRR6367104	NC_003143.1	1245500	1278500	3.108
915	PRJNA421720	SRR6367104	NC_003143.1	2476100	2599200	0.881
916	PRJNA421720	SRR6367104	NC_003143.1	2599200	2647200	1.415
917	PRJNA421720	SRR6367104	NC_003143.1	3345500	3418400	3.625
918	PRJNA421720	SRR6367104	NC_003143.1	4498200	4508100	0
919	PRJNA421720	SRR6367105	NC_003143.1	1843200	2137500	1.344
920	PRJNA421720	SRR6367105	NC_003143.1	2137500	2236200	0
921	PRJNA421720	SRR6367105	NC_003143.1	2236200	2258000	1.312
922	PRJNA421720	SRR6367105	NC_003143.1	3345500	3418400	4.062
923	PRJNA421720	SRR6367106	NC_003143.1	1441800	1502600	0
924	PRJNA421720	SRR6367106	NC_003143.1	3998000	4119300	1.25
925	PRJNA421720	SRR6367106	NC_003143.1	4132400	4238800	1.3
926	PRJNA421720	SRR6367107	NC_003143.1	3662600	3953600	2.019
927	PRJNA421720	SRR6367108	NC_003143.1	133100	405100	1.713
928	PRJNA421720	SRR6367108	NC_003143.1	3345500	3418400	3.513
929	PRJNA421720	SRR6367109	NC_003143.1	1620100	1729400	1.775
930	PRJNA421720	SRR6367109	NC_003143.1	1842400	1973100	3.19
931	PRJNA421720	SRR6367109	NC_003143.1	2137500	2236200	0
932	PRJNA421720	SRR6367109	NC_003143.1	2599900	2646200	0
933	PRJNA421720	SRR6367109	NC_003143.1	4180000	4222500	2.831
934	PRJNA421720	SRR6367110	NC_003143.1	2885300	3151200	1.883
935	PRJNA421720	SRR6367110	NC_003143.1	4417800	4522300	2.948
936	PRJNA421720	SRR6367110	NC_003143.1	4564000	4612200	3.039
937	PRJNA421720	SRR6367111	NC_003143.1	0	41800	1.839
938	PRJNA421720	SRR6367111	NC_003143.1	132700	247500	1.871
939	PRJNA421720	SRR6367111	NC_003143.1	247500	407000	1.323
940	PRJNA421720	SRR6367111	NC_003143.1	811300	836500	0
941	PRJNA421720	SRR6367111	NC_003143.1	907300	1234600	1.968
942	PRJNA421720	SRR6367111	NC_003143.1	1441800	1502600	0
943	PRJNA421720	SRR6367111	NC_003143.1	2137500	2236200	0
944	PRJNA421720	SRR6367111	NC_003143.1	3277100	3296700	0
945	PRJNA421720	SRR6367111	NC_003143.1	4519000	4653700	1.935
946	PRJNA421720	SRR6367112	NC_003143.1	245500	367600	2.333
947	PRJNA421720	SRR6367112	NC_003143.1	2884800	3151200	1.867
948	PRJNA421720	SRR6367112	NC_003143.1	3277100	3296700	0
949	PRJNA421720	SRR6367113	NC_003143.1	245700	367200	2.127
950	PRJNA421720	SRR6367113	NC_003143.1	2137500	2236200	0
951	PRJNA421720	SRR6367114	NC_003143.1	1726400	1846300	1.839
952	PRJNA421720	SRR6367114	NC_003143.1	3277100	3296700	0
953	PRJNA421720	SRR6367115	NC_003143.1	367200	403200	1.35
954	PRJNA421720	SRR6367115	NC_003143.1	612900	859000	1.358
955	PRJNA421720	SRR6367115	NC_003143.1	1145200	2138200	1.341
956	PRJNA421720	SRR6367115	NC_003143.1	4191100	4214000	1.366
957	PRJNA421720	SRR6367116	NC_003143.1	245700	367200	1.525
958	PRJNA421720	SRR6367116	NC_003143.1	1441800	1502600	0.213
959	PRJNA421720	SRR6367116	NC_003143.1	1537400	1620100	1.779
960	PRJNA421720	SRR6367116	NC_003143.1	2137500	2236200	0
961	PRJNA421720	SRR6367116	NC_003143.1	4191300	4214000	1.779
962	PRJNA421720	SRR6367117	NC_003143.1	3345500	3418400	2.375
963	PRJNA421720	SRR6367117	NC_003143.1	4190900	4214000	2.075
964	PRJNA421720	SRR6367117	NC_003143.1	4417800	4522300	1.825
965	PRJNA421720	SRR6367118	NC_003143.1	245500	367200	1.25
966	PRJNA421720	SRR6367118	NC_003143.1	2657900	3293900	1.397
967	PRJNA421720	SRR6367118	NC_003143.1	4176200	4389700	1.871
968	PRJNA421720	SRR6367118	NC_003143.1	4522000	4564000	0
969	PRJNA421720	SRR6367119	NC_003143.1	106600	247700	1.728
970	PRJNA421720	SRR6367119	NC_003143.1	3345500	3418400	6.346
971	PRJNA421720	SRR6367120	NC_003143.1	3277100	3296700	0
972	PRJNA421720	SRR6367120	NC_003143.1	4179700	4219400	2
973	PRJNA421720	SRR6367120	NC_003143.1	4418000	4520500	2.139
974	PRJNA421720	SRR6367121	NC_003143.1	3277100	3296700	0
975	PRJNA421720	SRR6367121	NC_003143.1	3378000	3395800	3.353
976	PRJNA421720	SRR6367121	NC_003143.1	4175700	4219400	2.029
977	PRJNA421720	SRR6367122	NC_003143.1	133000	367600	1.788
978	PRJNA421720	SRR6367122	NC_003143.1	1245000	1280100	2.327
979	PRJNA421720	SRR6367122	NC_003143.1	1843900	2189200	1.827
980	PRJNA421720	SRR6367122	NC_003143.1	3345900	3418600	1.923
981	PRJNA421720	SRR6367123	NC_003143.1	245500	367200	2.129
982	PRJNA421720	SRR6367123	NC_003143.1	2981500	3286000	2.96
983	PRJNA421720	SRR6367123	NC_003143.1	3345900	3418600	2.178
984	PRJNA421720	SRR6367124	NC_003143.1	245500	403200	1.567
985	PRJNA421720	SRR6367124	NC_003143.1	1441800	1502700	0
986	PRJNA421720	SRR6367124	NC_003143.1	1502700	1978800	1.423
987	PRJNA421720	SRR6367124	NC_003143.1	3345900	3418600	2.712
988	PRJNA421720	SRR6367125	NC_003143.1	245500	403200	1.306
989	PRJNA421720	SRR6367125	NC_003143.1	3345900	3418600	2.066
990	PRJNA421720	SRR6367126	NC_003143.1	3345900	3418600	1.616
991	PRJNA421720	SRR6367126	NC_003143.1	4417400	4612800	2.464
992	PRJNA421720	SRR6367127	NC_003143.1	3046400	3130000	7.484
993	PRJNA421720	SRR6367128	NC_003143.1	245500	367200	1.939
994	PRJNA421720	SRR6367128	NC_003143.1	932300	1234800	2.342
995	PRJNA421720	SRR6367128	NC_003143.1	1245500	1321800	2.325
996	PRJNA421720	SRR6367128	NC_003143.1	3482400	3576500	1.123
997	PRJNA421720	SRR6367128	NC_003143.1	4000700	4074100	0.64
998	PRJNA421720	SRR6367129	NC_003143.1	1806900	2532300	1.26
999	PRJNA421720	SRR6367129	NC_003143.1	2745400	2830000	1.23
1000	PRJNA421720	SRR6367129	NC_003143.1	3345900	3418600	3.83
1001	PRJNA421720	SRR6367130	NC_003143.1	1441800	1502700	0
1002	PRJNA421720	SRR6367130	NC_003143.1	3277100	3296700	0
1003	PRJNA421720	SRR6367131	NC_003143.1	133300	367200	1.648
1004	PRJNA421720	SRR6367131	NC_003143.1	3345500	3418300	2.525
1005	PRJNA421720	SRR6367131	NC_003143.1	4222500	4385100	1.697
1006	PRJNA421720	SRR6367132	NC_003143.1	3345500	3418300	2.183
1007	PRJNA421720	SRR6367132	NC_003143.1	4180000	4220000	1.988
1008	PRJNA421720	SRR6367133	NC_003143.1	3575600	3655700	1.803
1009	PRJNA421720	SRR6367134	NC_003143.1	25600	220600	1.541
1010	PRJNA421720	SRR6367134	NC_003143.1	245500	367200	1.649
1011	PRJNA421720	SRR6367134	NC_003143.1	3383300	3417600	4.135
1012	PRJNA421720	SRR6367134	NC_003143.1	4180000	4219000	2.027
1013	PRJNA421720	SRR6367134	NC_003143.1	4417800	4522100	2.514
1014	PRJNA421720	SRR6367135	NC_003143.1	245500	403000	1.548
1015	PRJNA421720	SRR6367135	NC_003143.1	1177100	1234600	1.645
1016	PRJNA421720	SRR6367135	NC_003143.1	1245500	1280400	1.613
1017	PRJNA421720	SRR6367135	NC_003143.1	1806700	1977400	2.226
1018	PRJNA421720	SRR6367135	NC_003143.1	3379700	3387100	14.516
1019	PRJNA421720	SRR6367135	NC_003143.1	4417800	4522100	1.935
1020	PRJNA421720	SRR6367136	NC_003143.1	245500	367200	2.527
1021	PRJNA421720	SRR6367136	NC_003143.1	367200	403000	1.891
1022	PRJNA421720	SRR6367136	NC_003143.1	1441800	1502700	0
1023	PRJNA421720	SRR6367136	NC_003143.1	2137500	2236200	0
1024	PRJNA421720	SRR6367136	NC_003143.1	2825800	3142400	2.6
1025	PRJNA421720	SRR6367136	NC_003143.1	3345700	3428500	2.036
1026	PRJNA421720	SRR6367136	NC_003143.1	4220000	4389700	3.564
1027	PRJNA421720	SRR6367137	NC_003143.1	2137500	2236200	0
1028	PRJNA421720	SRR6367137	NC_003143.1	4000600	4066200	1.324
1029	PRJNA421720	SRR6367137	NC_003143.1	4136700	4325500	1.338
1030	PRJNA421720	SRR6367137	NC_003143.1	4417400	4612800	2.25
1031	PRJNA421720	SRR6367138	NC_003143.1	1842600	2071700	1.461
1032	PRJNA421720	SRR6367138	NC_003143.1	4564000	4612400	3.034
1033	PRJNA421720	SRR6367140	NC_003143.1	245500	367200	3
1034	PRJNA421720	SRR6367140	NC_003143.1	2825600	3050900	2.045
1035	PRJNA421720	SRR6367140	NC_003143.1	3345500	3418200	3.136
1036	PRJNA421720	SRR6367140	NC_003143.1	4191000	4214300	2
1037	PRJNA891617	SRR21998163	NC_003143.1	3839100	3900000	0.88
1038	PRJNA891617	SRR21998166	NC_003143.1	2137500	2236200	0.551
1039	PRJNA891617	SRR21998166	NC_003143.1	4417800	4564700	1.429
1040	PRJNA891617	SRR21998183	NC_003143.1	2303800	2391100	1.1
1041	PRJNA891617	SRR21998188	NC_003143.1	402500	573400	1.439
1042	PRJNA891617	SRR21998188	NC_003143.1	1974600	2137500	1.281
1043	PRJNA891617	SRR21998188	NC_003143.1	2137500	2236200	0
1044	PRJNA891617	SRR21998188	NC_003143.1	2402800	2471400	2.333
1045	PRJNA891617	SRR21998188	NC_003143.1	3417500	3428400	1.561
1046	PRJNA891617	SRR21998191	NC_003143.1	3998200	4653700	1.13
1047	PRJNA891617	SRR21998194	NC_003143.1	2137500	2236200	0.333
1048	PRJNA891617	SRR21998195	NC_003143.1	2137500	2236200	0.695
1049	PRJNA891617	SRR21998197	NC_003143.1	2137500	2236200	0.785
1050	PRJNA891617	SRR21998198	NC_003143.1	1232100	1280700	1.154
1051	PRJNA891617	SRR21998198	NC_003143.1	2137500	2236200	0.669
1052	PRJNA891617	SRR21998201	NC_003143.1	2137500	2236200	0.497
1053	PRJNA891617	SRR21998203	NC_003143.1	2137500	2236200	0.556
1054	PRJNA891617	SRR21998206	NC_003143.1	2137500	2236200	0.11
1055	PRJNA891617	SRR21998208	NC_003143.1	3098200	3153900	1.136
1056	PRJNA891617	SRR21998209	NC_003143.1	2137500	2236200	0.777
1057	PRJNA891617	SRR21998211	NC_003143.1	2137500	2236200	0.282
1058	PRJNA891617	SRR21998212	NC_003143.1	2137500	2236200	0.035
1059	PRJNA891617	SRR21998220	NC_003143.1	2137500	2236200	0.537
1060	PRJNA891617	SRR21998222	NC_003143.1	2137500	2236200	0.752
1061	PRJNA891617	SRR21998223	NC_003143.1	2137500	2236200	0.51
1062	PRJNA891617	SRR21998225	NC_003143.1	2137500	2236200	0.312
1063	PRJNA891617	SRR21998252	NC_003143.1	2137500	2236200	0
1064	PRJNA891617	SRR21998258	NC_003143.1	1277800	1310800	1.18
1065	PRJNA891617	SRR21998258	NC_003143.1	1321100	1624000	1.247
1066	PRJNA891617	SRR21998258	NC_003143.1	2137500	2236200	0.27
1067	PRJNA891617	SRR21998259	NC_003143.1	2137500	2236200	0.144
1068	PRJNA891617	SRR21998259	NC_003143.1	3659900	3817700	1.328
1069	PRJNA891617	SRR21998260	NC_003143.1	2137500	2236200	0.583
1070	PRJNA891617	SRR21998263	NC_003143.1	2137500	2236200	0.664
1071	PRJNA891617	SRR21998265	NC_003143.1	572300	615000	1.658
1072	PRJNA891617	SRR21998269	NC_003143.1	4236400	4372700	1.474
1073	PRJNA891617	SRR21998272	NC_003143.1	3832900	3953600	1.231
1074	PRJNA891617	SRR21998276	NC_003143.1	1244400	1310800	1.315
1075	PRJNA891617	SRR21998276	NC_003143.1	1321100	1384700	1.267
1076	PRJNA891617	SRR21998276	NC_003143.1	1460900	1537700	0.014
1077	PRJNA891617	SRR21998276	NC_003143.1	1592500	1622400	1.274
1078	PRJNA891617	SRR21998276	NC_003143.1	1976700	1996400	0
1079	PRJNA891617	SRR21998276	NC_003143.1	2137500	2236200	0
1080	PRJNA891617	SRR21998276	NC_003143.1	4564500	4611600	2.055
1081	PRJNA891617	SRR21998278	NC_003143.1	1245000	1310800	1.985
1082	PRJNA891617	SRR21998278	NC_003143.1	1321100	1384100	1.924
1083	PRJNA891617	SRR21998278	NC_003143.1	1460900	1537700	0
1084	PRJNA891617	SRR21998278	NC_003143.1	1592500	1622400	1.894
1085	PRJNA891617	SRR21998278	NC_003143.1	1976700	1996400	0
1086	PRJNA891617	SRR21998278	NC_003143.1	2137500	2236200	0
1087	PRJNA891617	SRR21998278	NC_003143.1	4564500	4611600	2.394
1088	PRJNA891617	SRR21998284	NC_003143.1	808600	1108600	1.962
1089	PRJNA891617	SRR21998284	NC_003143.1	1776700	1932800	1.094
1090	PRJNA891617	SRR21998284	NC_003143.1	3128300	3200000	2.594
1091	PRJNA891617	SRR21998284	NC_003143.1	4417800	4522100	2.349
1092	PRJNA891617	SRR21998287	NC_003143.1	1976700	1996400	0
1093	PRJNA891617	SRR21998287	NC_003143.1	2137500	2236200	0
1094	PRJNA891617	SRR21998289	NC_003143.1	106500	247700	2.22
1095	PRJNA891617	SRR21998289	NC_003143.1	2598400	2647300	1.16
1096	PRJNA891617	SRR21998289	NC_003143.1	1976700	1996400	0
1097	PRJNA891617	SRR21998304	NC_003143.1	1232100	1319800	1.136
1098	PRJNA891617	SRR21998304	NC_003143.1	1321100	1976700	1.122
1099	PRJNA891617	SRR21998304	NC_003143.1	1976700	1996400	0
1100	PRJNA891617	SRR21998304	NC_003143.1	1996400	2137500	1.082
1101	PRJNA891617	SRR21998304	NC_003143.1	2137500	2236200	0
1102	PRJNA891617	SRR21998304	NC_003143.1	2236200	2601500	1.075
1103	PRJNA891617	SRR21998305	NC_003143.1	26300	220900	1.387
1104	PRJNA891617	SRR21998305	NC_003143.1	2137500	2236200	0
1105	PRJNA891617	SRR21998311	NC_003143.1	2137500	2236200	0.778
1106	PRJNA891617	SRR21998332	NC_003143.1	3662100	3839500	1.634
1107	PRJNA891617	SRR21998333	NC_003143.1	3838900	3900600	0.885
1108	PRJNA891617	SRR21998338	NC_003143.1	3838900	3900600	0.889
1109	PRJNA891617	SRR21998346	NC_003143.1	568600	698600	1.2
1110	PRJNA891617	SRR21998346	NC_003143.1	877600	1236500	1.108
1111	PRJNA891617	SRR21998347	NC_003143.1	1234600	1244700	0.702
1112	PRJNA891617	SRR21998347	NC_003143.1	1244700	1280600	1.57
1113	PRJNA891617	SRR21998347	NC_003143.1	1976700	1996400	0
1114	PRJNA891617	SRR21998360	NC_003143.1	2955300	2971100	2.558
1115	PRJNA891617	SRR21998360	NC_003143.1	3098200	3141200	2.597
1116	PRJNA891617	SRR21998361	NC_003143.1	2955300	2971100	2.895
1117	PRJNA891617	SRR21998361	NC_003143.1	3098200	3141200	2.886
1118	PRJNA891617	SRR21998373	NC_003143.1	2137500	2236200	0.763
1119	PRJNA891617	SRR21998377	NC_003143.1	1843400	1930800	1.214
1120	PRJNA891617	SRR21998377	NC_003143.1	2744900	3051100	1.19
1121	PRJNA891617	SRR21998380	NC_003143.1	188200	364500	1.328
1122	PRJNA891617	SRR21998380	NC_003143.1	1843800	1930900	1.4
1123	PRJNA891617	SRR21998380	NC_003143.1	2137500	2236200	0.525
1124	PRJNA891617	SRR21998387	NC_003143.1	2137500	2236200	0.717
1125	PRJNA891617	SRR21998402	NC_003143.1	2403200	2471600	1.38
1126	PRJNA891617	SRR21998408	NC_003143.1	3662600	3839000	1.237
1127	PRJNA891617	SRR21998411	NC_003143.1	4417800	4520000	1.086
1128	PRJNA891617	SRR21998421	NC_003143.1	2137500	2236200	0.614
1129	PRJNA891617	SRR21998422	NC_003143.1	1234600	1244800	0.592
1130	PRJNA891617	SRR21998422	NC_003143.1	1976700	1996400	0.451
1131	PRJNA891617	SRR21998422	NC_003143.1	2137500	2236200	0.408
1132	PRJNA891617	SRR21998423	NC_003143.1	1976700	1996400	0.289
1133	PRJNA891617	SRR21998423	NC_003143.1	2137500	2236200	0.265
1134	PRJNA891617	SRR21998425	NC_003143.1	2137500	2236200	0.513
1135	PRJNA891617	SRR21998427	NC_003143.1	1234600	1244800	0.498
1136	PRJNA891617	SRR21998429	NC_003143.1	2137500	2236200	0.618
1137	PRJNA891617	SRR21998430	NC_003143.1	1234600	1244800	0.717
1138	PRJNA891617	SRR21998430	NC_003143.1	2137800	2236000	0.844
1139	PRJNA891617	SRR21998435	NC_003143.1	2137800	2236000	0.405
1140	PRJNA891617	SRR21998440	NC_003143.1	2137800	2236000	0.467
1141	PRJNA891617	SRR21998441	NC_003143.1	2137800	2236000	0.331
1142	PRJNA891617	SRR21998444	NC_003143.1	1177800	1232100	0.971
1143	PRJNA891617	SRR21998444	NC_003143.1	1234500	1245500	0.79
1144	PRJNA891617	SRR21998445	NC_003143.1	824200	1182400	1.161
1145	PRJNA891617	SRR21998445	NC_003143.1	2137800	2236000	0.429
1146	PRJNA891617	SRR21998446	NC_003143.1	39200	220800	2.019
1147	PRJNA891617	SRR21998446	NC_003143.1	1234500	1245500	0.019
1148	PRJNA891617	SRR21998446	NC_003143.1	1280100	1321100	0
1149	PRJNA891617	SRR21998446	NC_003143.1	2137800	2236000	0
1150	PRJNA891617	SRR21998447	NC_003143.1	1976700	1996400	0
1151	PRJNA891617	SRR21998447	NC_003143.1	2137800	2236000	0
1152	PRJNA891617	SRR21998450	NC_003143.1	2137800	2236000	0.057
1153	PRJNA891617	SRR21998451	NC_003143.1	26100	220700	1.845
1154	PRJNA891617	SRR21998451	NC_003143.1	4417800	4522200	2.33
1155	PRJNA891617	SRR21998452	NC_003143.1	1382700	1505500	1.739
1156	PRJNA891617	SRR21998452	NC_003143.1	2137800	2236000	0
1157	PRJNA891617	SRR21998453	NC_003143.1	1976700	1996400	0
1158	PRJNA891617	SRR21998453	NC_003143.1	2137800	2236000	0.012
1159	PRJNA891617	SRR21998453	NC_003143.1	4564000	4612000	2.907
1160	PRJNA891617	SRR21998456	NC_003143.1	1723700	1818900	1.07
1161	PRJNA891617	SRR21998456	NC_003143.1	1976700	1996400	0
1162	PRJNA891617	SRR21998456	NC_003143.1	2137800	2236000	0
1163	PRJNA891617	SRR21998457	NC_003143.1	1537400	1594000	1.278
1164	PRJNA891617	SRR21998457	NC_003143.1	2137800	2236000	0
1165	PRJNA891617	SRR21998457	NC_003143.1	2599800	2646200	0
1166	PRJNA891617	SRR21998459	NC_003143.1	1976700	1996400	0
1167	PRJNA891617	SRR21998459	NC_003143.1	2137800	2236200	0
1168	PRJNA891617	SRR21998460	NC_003143.1	1976700	1996400	0.009
1169	PRJNA891617	SRR21998460	NC_003143.1	2403200	2471100	1.481
1170	PRJNA891617	SRR21998463	NC_003143.1	2690900	2830000	1.165
1171	PRJNA891617	SRR21998472	NC_003143.1	1976700	1996400	0
1172	PRJNA891617	SRR21998472	NC_003143.1	2137800	2236200	0.011
1173	PRJNA891617	SRR21998480	NC_003143.1	1974600	1996500	2.141
1174	PRJNA891617	SRR21998480	NC_003143.1	2599900	2646200	0
1175	PRJNA891617	SRR21998480	NC_003143.1	4417800	4522000	2.101
1176	PRJNA891617	SRR21998483	NC_003143.1	1234600	1245500	0
1177	PRJNA891617	SRR21998483	NC_003143.1	2403500	2471600	2.43
1178	PRJNA891617	SRR21998488	NC_003143.1	578300	628900	2.316
1179	PRJNA891617	SRR21998488	NC_003143.1	3152900	3203300	2.133
1180	PRJNA891617	SRR21998495	NC_003143.1	1361300	1421300	1.469
1181	PRJNA891617	SRR21998495	NC_003143.1	2137500	2364100	0.806
1182	PRJNA891617	SRR21998495	NC_003143.1	2364100	2542900	1.235
1183	PRJNA891617	SRR21998498	NC_003143.1	2137800	2236200	0.72
1184	PRJNA891617	SRR21998506	NC_003143.1	0	14900	1.446
1185	PRJNA891617	SRR21998506	NC_003143.1	1776600	1807800	1.23
1186	PRJNA891617	SRR21998506	NC_003143.1	1974600	1996500	0
1187	PRJNA891617	SRR21998506	NC_003143.1	2137800	2236200	0
1188	PRJNA891617	SRR21998506	NC_003143.1	3998700	4178000	1.405
1189	PRJNA891617	SRR21998506	NC_003143.1	4417800	4653700	1.459
1190	PRJNA891617	SRR21998517	NC_003143.1	0	248900	1.239
1191	PRJNA891617	SRR21998517	NC_003143.1	1974600	1996500	0
1192	PRJNA891617	SRR21998517	NC_003143.1	3661600	3953100	1.898
1193	PRJNA891617	SRR21998517	NC_003143.1	4417800	4522200	2.034
1194	PRJNA891617	SRR21998524	NC_003143.1	3839000	3901400	0.883
1195	PRJNA891617	SRR21998528	NC_003143.1	1522500	1537700	0.13
1196	PRJNA891617	SRR21998528	NC_003143.1	2137400	2172000	0.837
1197	PRJNA891617	SRR21998529	NC_003143.1	1419900	1622800	1.359
1198	PRJNA891617	SRR21998529	NC_003143.1	1996000	2137800	1.223
1199	PRJNA891617	SRR21998529	NC_003143.1	2137800	2236200	0.107
1200	PRJNA891617	SRR21998529	NC_003143.1	3625200	3715300	1.262
1201	PRJNA891617	SRR21998530	NC_003143.1	905800	978900	4.171
1202	PRJNA891617	SRR21998530	NC_003143.1	2137800	2236200	0
1203	PRJNA891617	SRR21998530	NC_003143.1	4418000	4564600	2.22
1204	PRJNA910854	SRR23354917	NC_003143.1	2137500	2236200	0.015
1205	PRJNA910854	SRR23354917	NC_003143.1	2236200	2574900	1.758
1206	PRJNA910854	SRR23354917	NC_003143.1	2600000	2622600	0.015
1207	PRJNA910854	SRR23354918	NC_003143.1	3515600	3542500	1.747
1208	PRJNA910854	SRR23354918	NC_003143.1	4565000	4612100	3.608
1209	PRJNA910854	SRR23354919	NC_003143.1	2440600	2539700	1.168
1210	PRJNA910854	SRR23354919	NC_003143.1	4417400	4627000	1.294
1211	PRJNA910854	SRR23354920	NC_003143.1	4562300	4612300	1.382
1212	PRJNA910854	SRR23354921	NC_003143.1	2137500	2191900	0.721
1213	PRJNA910854	SRR23354926	NC_003143.1	2220900	2236200	0
1214	PRJNA910854	SRR23354927	NC_003143.1	2137500	2236200	0
1215	PRJNA910854	SRR23354928	NC_003143.1	2220900	2236200	0
1216	PRJNA910854	SRR23354928	NC_003143.1	4565600	4612300	1.275
1217	PRJNA910854	SRR23354930	NC_003143.1	2364200	2539300	1.958
1218	PRJNA910854	SRR23354931	NC_003143.1	2364200	2539300	2.02
1219	PRJNA910854	SRR23354932	NC_003143.1	2364200	2539300	1.511
1220	PRJNA910854	SRR23354933	NC_003143.1	2137500	2236200	0.684
1221	PRJNA910854	SRR23354935	NC_003143.1	2137500	2236200	0
1222	PRJNA910854	SRR23354936	NC_003143.1	651900	684500	0
1223	PRJNA910854	SRR23354936	NC_003143.1	2137500	2236200	0
1224	PRJNA910854	SRR23354936	NC_003143.1	4565200	4612000	2.039
1225	PRJNA910854	SRR23354937	NC_003143.1	857100	907900	0.979
1226	PRJNA910854	SRR23354937	NC_003143.1	2137500	2236200	0
1227	PRJNA910854	SRR23354938	NC_003143.1	2137500	2236200	0
1228	PRJNA910854	SRR23354939	NC_003143.1	2137500	2236200	0
1229	PRJNA910854	SRR23354940	NC_003143.1	2137500	2236200	0
1230	PRJNA910854	SRR23354941	NC_003143.1	2137500	2236200	0.855
1231	PRJNA910854	SRR23354942	NC_003143.1	2137500	2236200	0
1232	PRJNA910854	SRR23354943	NC_003143.1	2137500	2236200	0
1233	PRJNA910854	SRR23354944	NC_003143.1	2137500	2236200	0
1234	PRJNA910854	SRR23354945	NC_003143.1	1593000	1622600	1.463
1235	PRJNA910854	SRR23354945	NC_003143.1	2137500	2236200	0
1236	PRJNA910854	SRR23354946	NC_003143.1	2176400	2236200	0
1237	PRJNA910854	SRR23354946	NC_003143.1	3482300	3576500	1.208
1238	PRJNA910854	SRR23354947	NC_003143.1	2137500	2236200	0
1239	PRJNA910854	SRR23354950	NC_003143.1	2137500	2236200	0
1240	PRJNA910854	SRR23354951	NC_003143.1	2137500	2236200	0
1241	PRJNA910854	SRR23354952	NC_003143.1	2201600	2236200	0
1242	PRJNA910854	SRR23354952	NC_003143.1	2604500	2622600	0
1243	PRJNA910854	SRR23354953	NC_003143.1	2137500	2236200	0
1244	PRJNA910854	SRR23354953	NC_003143.1	3151600	3542599	0.963
1245	PRJNA910854	SRR23354954	NC_003143.1	2137500	2236200	0
1246	PRJNA910854	SRR23354955	NC_003143.1	2137500	2236200	0
1247	PRJNA910854	SRR23354957	NC_003143.1	2137500	2236200	0
1248	PRJNA910854	SRR23354960	NC_003143.1	2364200	2539100	1.34
1249	PRJNA910854	SRR23354962	NC_003143.1	38000	108100	1.36
1250	PRJNA910854	SRR23354962	NC_003143.1	2137500	2236200	0
1251	PRJNA910854	SRR23354963	NC_003143.1	2137500	2236200	0
1252	PRJNA910854	SRR23354964	NC_003143.1	2137500	2236200	0
1253	PRJNA910854	SRR23354965	NC_003143.1	2137500	2236200	0
1254	PRJNA910854	SRR23354966	NC_003143.1	2137500	2236200	0
1255	PRJNA910854	SRR23354966	NC_003143.1	4565000	4612000	2.882
1256	PRJNA910854	SRR23354967	NC_003143.1	2137500	2236200	0
1257	PRJNA910854	SRR23354968	NC_003143.1	2137500	2236200	0
1258	PRJNA910854	SRR23354970	NC_003143.1	2137500	2236200	0
1259	PRJNA910854	SRR23354971	NC_003143.1	2137500	2236200	0
1260	PRJNA910854	SRR23354971	NC_003143.1	3515300	3542500	1.374
1261	PRJNA910854	SRR23354972	NC_003143.1	2137500	2236200	0
1262	PRJNA910854	SRR23354973	NC_003143.1	2137500	2236200	0
1263	PRJNA910854	SRR23354974	NC_003143.1	2137500	2236200	0
1264	PRJNA910854	SRR23354975	NC_003143.1	2403000	2471500	1.562
1265	PRJNA910854	SRR23354976	NC_003143.1	2137500	2236200	0
1266	PRJNA910854	SRR23354977	NC_003143.1	2137500	2236200	0
1267	PRJNA910854	SRR23354978	NC_003143.1	2201600	2236200	0
1268	PRJNA910854	SRR23354978	NC_003143.1	2604500	2622600	0
1269	PRJNA910854	SRR23354980	NC_003143.1	2137500	2236200	0.589
1270	PRJNA910854	SRR23354982	NC_003143.1	2137500	2236200	0.32
1271	PRJNA910854	SRR23354983	NC_003143.1	858500	905800	1.077
1272	PRJNA910854	SRR23354983	NC_003143.1	2137500	2236200	0
1273	PRJNA910854	SRR23354984	NC_003143.1	2362300	2539100	1.082
1274	PRJNA910854	SRR23354986	NC_003143.1	2137500	2236200	0
1275	PRJNA910854	SRR23354987	NC_003143.1	2137500	2236200	0
1276	PRJNA910854	SRR23354988	NC_003143.1	2137500	2236200	0
1277	PRJNA910854	SRR23354989	NC_003143.1	1592800	1622700	1.574
1278	PRJNA910854	SRR23354989	NC_003143.1	2137500	2236200	0.009
1279	PRJNA910854	SRR23354992	NC_003143.1	2201600	2236200	0
1280	PRJNA910854	SRR23354992	NC_003143.1	2604500	2622600	0
1281	PRJNA910854	SRR23354993	NC_003143.1	2403200	2471600	1.785
1282	PRJNA910854	SRR23354994	NC_003143.1	2137500	2236200	0.273
1283	PRJNA910854	SRR23354994	NC_003143.1	2363900	2539900	1.152
1284	PRJNA910854	SRR23354995	NC_003143.1	2137500	2236200	0
1285	PRJNA910854	SRR23354995	NC_003143.1	2363900	2539900	1.167
1286	PRJNA910854	SRR23354996	NC_003143.1	2192100	2236200	0
1287	PRJNA910854	SRR23354997	NC_003143.1	2137500	2220900	0.695
1288	PRJNA910854	SRR23354997	NC_003143.1	2220900	2236200	0
1289	PRJNA910854	SRR23354998	NC_003143.1	2363900	2539900	1.044
1290	PRJNA910854	SRR23354999	NC_003143.1	2137500	2192300	0.75
1291	PRJNA910854	SRR23354999	NC_003143.1	2192300	2236200	0.516
1292	PRJNA910854	SRR23355000	NC_003143.1	2137500	2192300	0.659
1293	PRJNA910854	SRR23355000	NC_003143.1	2192300	2236200	0.5
1294	PRJNA910854	SRR23355001	NC_003143.1	2364200	2539200	1.511
1295	PRJNA910854	SRR23355002	NC_003143.1	2137500	2236200	0
1296	PRJNA910854	SRR23355002	NC_003143.1	3515600	3542500	1.86
1297	PRJNA910854	SRR23355004	NC_003143.1	2137500	2236200	0.223
1298	PRJNA910854	SRR23355007	NC_003143.1	2364200	2539200	1.211
1299	PRJNA910854	SRR23355008	NC_003143.1	2137500	2236200	0
1300	PRJNA910854	SRR23355009	NC_003143.1	2137500	2236200	0.031
1301	PRJNA910854	SRR23355010	NC_003143.1	2364200	2539200	1.736
1302	PRJNA910854	SRR23355012	NC_003143.1	2137500	2192300	0.294
1303	PRJNA910854	SRR23355012	NC_003143.1	2192300	2236200	0.067
1304	PRJNA910854	SRR23355012	NC_003143.1	2391800	2452200	1.948
1305	PRJNA910854	SRR23355013	NC_003143.1	2137500	2236200	0.789
1306	PRJNA910854	SRR23355013	NC_003143.1	4417800	4612000	1.511
1307	PRJNA910854	SRR23355014	NC_003143.1	1232000	1280100	1.321
1308	PRJNA910854	SRR23355014	NC_003143.1	2137500	2236200	0.753
1309	PRJNA910854	SRR23355014	NC_003143.1	4465000	4612000	1.142
1310	PRJNA910854	SRR23355015	NC_003143.1	2137500	2236200	0.052
1311	PRJNA910854	SRR23355015	NC_003143.1	2441400	2575300	1.257
1312	PRJNA910854	SRR23355015	NC_003143.1	2600000	2622600	0.539
1313	PRJNA910854	SRR23355015	NC_003143.1	3118400	3140400	0.581
1314	PRJNA910854	SRR23355015	NC_003143.1	3865100	3952500	1.194
1315	PRJNA910854	SRR23355016	NC_003143.1	2137500	2192300	0.561
1316	PRJNA910854	SRR23355016	NC_003143.1	2192300	2236200	0.434
1317	PRJNA910854	SRR23355017	NC_003143.1	2364200	2539200	1.21
1318	PRJNA910854	SRR23355018	NC_003143.1	39000	107600	1.236
1319	PRJNA910854	SRR23355019	NC_003143.1	2137500	2236200	0.765
1320	PRJNA910854	SRR23355020	NC_003143.1	2137500	2236200	0.87
1321	PRJNA910854	SRR23355020	NC_003143.1	2364200	2539200	1.12
1322	PRJNA910854	SRR23355022	NC_003143.1	2364200	2539200	1.108
1323	PRJNA910854	SRR23355023	NC_003143.1	1844000	1884200	1.171
1324	PRJNA910854	SRR23355023	NC_003143.1	2137500	2236200	0.678
1325	PRJNA910854	SRR23355024	NC_003143.1	2192100	2236200	0.017
1326	PRJNA910854	SRR23355025	NC_003143.1	2137500	2192300	0.249
1327	PRJNA910854	SRR23355025	NC_003143.1	2192300	2236200	0.006
1328	PRJNA910854	SRR23355029	NC_003143.1	2137500	2192300	0.232
1329	PRJNA910854	SRR23355029	NC_003143.1	2192300	2236200	0.086
1330	PRJNA910854	SRR23355032	NC_003143.1	2137500	2236200	0.866
1331	PRJNA910854	SRR23355033	NC_003143.1	2137500	2236200	0.801
1332	PRJNA910854	SRR23355034	NC_003143.1	2137500	2236200	0
1333	PRJNA910854	SRR23355037	NC_003143.1	2137500	2236200	0.51
1334	PRJNA910854	SRR23355037	NC_003143.1	2236200	2575000	1.076
1335	PRJNA910854	SRR23355037	NC_003143.1	2599900	2623700	0.523
1336	PRJNA910854	SRR23355038	NC_003143.1	2137500	2236200	0
1337	PRJNA910854	SRR23355040	NC_003143.1	2137500	2236200	0
1338	PRJNA910854	SRR23355040	NC_003143.1	2363700	2539200	1.059
1339	PRJNA910854	SRR23355042	NC_003143.1	2137500	2171200	0.79
1340	PRJNA910854	SRR23355044	NC_003143.1	2137500	2236200	0.63
1341	PRJNA910854	SRR23355044	NC_003143.1	3998300	4106400	1.525
1342	PRJNA910854	SRR23355044	NC_003143.1	4565000	4612000	2.702
1343	PRJNA910854	SRR23355045	NC_003143.1	2137500	2236200	0.544
1344	PRJNA910854	SRR23355045	NC_003143.1	2364200	2539200	1.913
1345	PRJNA910854	SRR23355046	NC_003143.1	2137500	2236200	0.394
1346	PRJNA910854	SRR23355049	NC_003143.1	2137500	2236200	0.235
1347	PRJNA910854	SRR23355051	NC_003143.1	2192100	2236200	0.037
1348	PRJNA910854	SRR23355052	NC_003143.1	2137500	2236200	0.699
1349	PRJNA910854	SRR23355052	NC_003143.1	2364200	2539200	1.503
1350	PRJNA910854	SRR23355053	NC_003143.1	2137500	2236200	0.505
1351	PRJNA910854	SRR23355054	NC_003143.1	2137500	2192300	0.665
1352	PRJNA910854	SRR23355054	NC_003143.1	2192300	2236200	0.485
1353	PRJNA910854	SRR23355057	NC_003143.1	905900	970700	1.925
1354	PRJNA910854	SRR23355058	NC_003143.1	2137500	2236200	0.697
1355	PRJNA910854	SRR23355059	NC_003143.1	2137500	2236200	0.767
1356	PRJNA910854	SRR23355060	NC_003143.1	2137500	2236200	0.767
1357	PRJNA910854	SRR23355060	NC_003143.1	2364200	2539200	1.698
1358	PRJNA910854	SRR23355061	NC_003143.1	2137500	2192300	0.478
1359	PRJNA910854	SRR23355061	NC_003143.1	2192300	2236200	0.347
1360	PRJNA910854	SRR23355062	NC_003143.1	2137500	2192300	0.3
1361	PRJNA910854	SRR23355062	NC_003143.1	2192300	2236200	0.063
1362	PRJNA910854	SRR23355062	NC_003143.1	3770500	3839000	1.274
1363	PRJNA910854	SRR23355063	NC_003143.1	2137500	2192300	0.569
1364	PRJNA910854	SRR23355063	NC_003143.1	2192300	2236200	0.005
1365	PRJNA910854	SRR23355063	NC_003143.1	3770500	3839000	1.344
1366	PRJNA910854	SRR23355065	NC_003143.1	2137500	2192300	0.621
1367	PRJNA910854	SRR23355065	NC_003143.1	2192300	2236200	0.446
1368	PRJNA910854	SRR23355066	NC_003143.1	2137500	2192300	0.838
1369	PRJNA910854	SRR23355066	NC_003143.1	2192300	2236200	0.726
1370	PRJNA910854	SRR23355068	NC_003143.1	2137500	2236200	0.786
1371	PRJNA910854	SRR23355068	NC_003143.1	2364200	2539200	1.485
1372	PRJNA910854	SRR23355069	NC_003143.1	2137500	2236200	0.136
1373	PRJNA910854	SRR23355069	NC_003143.1	2364200	2539200	2.058
1374	PRJNA910854	SRR23355070	NC_003143.1	2364200	2539200	1.49
1375	PRJNA910854	SRR23355071	NC_003143.1	2137500	2192300	0.286
1376	PRJNA910854	SRR23355071	NC_003143.1	2192300	2236200	0.198
1377	PRJNA910854	SRR23355071	NC_003143.1	2364200	2539200	1.589
1378	PRJNA910854	SRR23355071	NC_003143.1	2599900	2622600	0.562
1379	PRJNA910854	SRR23355071	NC_003143.1	3118600	3140400	0.594
1380	PRJNA910854	SRR23355072	NC_003143.1	2137500	2192300	0.821
1381	PRJNA910854	SRR23355072	NC_003143.1	2192300	2236200	0.597
1382	PRJNA910854	SRR23355072	NC_003143.1	2364200	2539200	1.556
1383	PRJNA910854	SRR23355075	NC_003143.1	2137500	2236200	0.083
1384	PRJNA910854	SRR23355078	NC_003143.1	2137500	2192300	0.865
1385	PRJNA910854	SRR23355078	NC_003143.1	2192300	2236200	0.698
1386	PRJNA910854	SRR23355079	NC_003143.1	2364200	2539200	2.148
1387	PRJNA910854	SRR23355080	NC_003143.1	2192300	2236200	0.639
1388	PRJNA910854	SRR23355082	NC_003143.1	2137500	2236200	0.294
1389	PRJNA910854	SRR23355084	NC_003143.1	2137500	2192300	0.809
1390	PRJNA910854	SRR23355084	NC_003143.1	2192300	2236200	0.366
1391	PRJNA910854	SRR23355088	NC_003143.1	4564000	4612000	2.638
1392	PRJNA910854	SRR23355089	NC_003143.1	908100	970600	0
1393	PRJNA910854	SRR23355089	NC_003143.1	2220900	2236200	0
1394	PRJNA910854	SRR23355090	NC_003143.1	2364200	2539200	1.911
1395	PRJNA910854	SRR23355094	NC_003143.1	2220900	2236200	0
1396	PRJNA910854	SRR23355094	NC_003143.1	2364200	2539200	1.226
1397	PRJNA910854	SRR23355095	NC_003143.1	2137500	2188400	0.728
1398	PRJNA910854	SRR23355095	NC_003143.1	2188400	2236200	0.107
1399	PRJNA910854	SRR23355095	NC_003143.1	4565500	4611900	1.356
1400	PRJNA910854	SRR23355096	NC_003143.1	2363900	2539200	0.967
1401	PRJNA910854	SRR23592749	NC_003143.1	40400	106500	2.355
1402	PRJNA910854	SRR23592749	NC_003143.1	2137500	2236200	0
1403	PRJNA910854	SRR23592753	NC_003143.1	2363900	2539200	1.378
1404	PRJNA910854	SRR23592754	NC_003143.1	2137500	2236200	0
1405	PRJNA910854	SRR23592755	NC_003143.1	2137500	2236200	0.344
1406	PRJNA910854	SRR23592756	NC_003143.1	4418000	4612300	1.246
1407	PRJNA910854	SRR23592758	NC_003143.1	2363900	2539200	1.074
1408	PRJNA910854	SRR23592759	NC_003143.1	2363900	2539200	1.621
1409	PRJNA910854	SRR23592761	NC_003143.1	2137500	2236200	0
1410	PRJNA910854	SRR23592762	NC_003143.1	39100	107600	1.954
1411	PRJNA910854	SRR23592762	NC_003143.1	2220900	2236200	0
1412	PRJNA910854	SRR23592763	NC_003143.1	1619600	1729500	1.065
1413	PRJNA910854	SRR23592763	NC_003143.1	2137500	2236200	0.645
1414	PRJNA910854	SRR23592764	NC_003143.1	1619600	1729500	1.08
1415	PRJNA910854	SRR23592764	NC_003143.1	1973000	2174800	1.02
1416	PRJNA910854	SRR23592764	NC_003143.1	4564600	4611900	2.365
1417	PRJNA910854	SRR23592765	NC_003143.1	4564600	4611900	1.34
1418	PRJNA910854	SRR23592766	NC_003143.1	2137500	2236200	0
1419	PRJNA910854	SRR23592766	NC_003143.1	2363900	2539200	2.061
1420	PRJNA910854	SRR23592766	NC_003143.1	4467200	4580000	1.217
1421	PRJNA910854	SRR23592767	NC_003143.1	2137500	2236200	0.652
1422	PRJNA910854	SRR23592767	NC_003143.1	2363900	2539200	1.24
1423	PRJNA910854	SRR23592769	NC_003143.1	2137500	2236200	0.232
1424	PRJNA910854	SRR23592769	NC_003143.1	4519000	4626100	1.246
1425	PRJNA910854	SRR23592771	NC_003143.1	2135300	2178300	1.563
1426	PRJNA910854	SRR23592771	NC_003143.1	2220900	2236200	0
1427	PRJNA910854	SRR23592772	NC_003143.1	536800	573200	2.107
1428	PRJNA910854	SRR23592772	NC_003143.1	2220900	2236200	0
1429	PRJNA910854	SRR23592773	NC_003143.1	536800	573200	2.036
1430	PRJNA910854	SRR23592773	NC_003143.1	2220900	2236200	0
1431	PRJNA910854	SRR23592774	NC_003143.1	536800	573200	2.08
1432	PRJNA910854	SRR23592774	NC_003143.1	2220900	2236200	0
1433	PRJNA910854	SRR23592775	NC_003143.1	536800	573200	2.077
1434	PRJNA910854	SRR23592775	NC_003143.1	2220900	2236200	0
1435	PRJNA910854	SRR23592776	NC_003143.1	536800	573200	2.081
1436	PRJNA910854	SRR23592776	NC_003143.1	2220900	2236200	0
1437	PRJNA910854	SRR23592777	NC_003143.1	2220900	2236200	0
1438	PRJNA910854	SRR23592778	NC_003143.1	2135300	2174200	0.726
1439	PRJNA910854	SRR23592778	NC_003143.1	2174200	2236200	0.184
1440	PRJNA910854	SRR23592778	NC_003143.1	2363900	2539200	1.984
1441	PRJNA910854	SRR23592778	NC_003143.1	2600000	2622600	0.689
1442	PRJNA910854	SRR23592779	NC_003143.1	2220900	2236200	0
1443	PRJNA910854	SRR23592779	NC_003143.1	2363900	2539200	1.26
1444	PRJNA910854	SRR23592780	NC_003143.1	2137500	2220900	0.796
1445	PRJNA910854	SRR23592780	NC_003143.1	2220900	2236200	0
1446	PRJNA910854	SRR23592782	NC_003143.1	2135300	2174200	0.379
1447	PRJNA910854	SRR23592782	NC_003143.1	2174200	2236200	0.128
1448	PRJNA910854	SRR23592782	NC_003143.1	2363900	2539200	1.477
1449	PRJNA910854	SRR23592783	NC_003143.1	679600	698800	0.524
1450	PRJNA910854	SRR23592783	NC_003143.1	1972700	2034100	1.335
1451	PRJNA910854	SRR23592783	NC_003143.1	2137500	2236200	0.476
1452	PRJNA910854	SRR23592783	NC_003143.1	2886200	3143300	1.324
1453	PRJNA910854	SRR23592783	NC_003143.1	3502000	3627900	1.697
1454	PRJNA910854	SRR23592783	NC_003143.1	3627900	3665200	1.222
1455	PRJNA910854	SRR23592784	NC_003143.1	2137500	2236200	0.622
1456	PRJNA910854	SRR23592785	NC_003143.1	2137500	2236200	0.645
1457	PRJNA910854	SRR23592786	NC_003143.1	2135300	2236200	0.182
1458	PRJNA910854	SRR23592786	NC_003143.1	2363900	2539200	1.773
1459	PRJNA910854	SRR23592788	NC_003143.1	2137500	2220900	0.809
1460	PRJNA910854	SRR23592788	NC_003143.1	2220900	2236200	0
1461	PRJNA910854	SRR23592789	NC_003143.1	2137500	2220900	0.67
1462	PRJNA910854	SRR23592789	NC_003143.1	2220900	2236200	0
1463	PRJNA910854	SRR23592789	NC_003143.1	4419000	4612100	1.26
1464	PRJNA910854	SRR23592791	NC_003143.1	2137500	2220900	0.812
1465	PRJNA910854	SRR23592791	NC_003143.1	2220900	2236200	0
1466	PRJNA910854	SRR23592792	NC_003143.1	2466200	2575000	1.641
1467	PRJNA910854	SRR23592794	NC_003143.1	2363900	2539200	1.716
1468	PRJNA910854	SRR23592796	NC_003143.1	2220900	2236200	0
1469	PRJNA910854	SRR23592797	NC_003143.1	2220900	2236200	0
1470	PRJNA910854	SRR23592798	NC_003143.1	2220900	2236200	0
1471	PRJNA910854	SRR23592798	NC_003143.1	2363900	2539200	1.97
1472	PRJNA910854	SRR23592799	NC_003143.1	2220900	2236200	0
1473	PRJNA910854	SRR23592800	NC_003143.1	2220900	2236200	0
1474	PRJNA910854	SRR23592800	NC_003143.1	2363900	2539200	1.221
1475	PRJNA910854	SRR23592801	NC_003143.1	2363900	2539200	1.549
1476	PRJNA910854	SRR23592802	NC_003143.1	884300	897300	0.565
1477	PRJNA910854	SRR23592802	NC_003143.1	1971700	2137500	1.2
1478	PRJNA910854	SRR23592802	NC_003143.1	2137500	2236200	0.4
1479	PRJNA910854	SRR23592803	NC_003143.1	2363900	2539200	2.141
1480	PRJNA910854	SRR23592804	NC_003143.1	2137500	2236200	0.73
1481	PRJNA910854	SRR23592805	NC_003143.1	2137500	2236200	0.371
1482	PRJNA910854	SRR23592805	NC_003143.1	2363900	2539200	2.062
1483	PRJNA910854	SRR23592806	NC_003143.1	2137500	2236200	0.841
1484	PRJNA910854	SRR23592807	NC_003143.1	2137500	2236200	0.08
1485	PRJNA910854	SRR23592807	NC_003143.1	2600000	2622600	0.673
1486	PRJNA910854	SRR23592807	NC_003143.1	3118500	3140400	0.68
1487	PRJNA910854	SRR23592808	NC_003143.1	2137500	2236200	0.058
1488	PRJNA910854	SRR23592809	NC_003143.1	2137500	2236200	0
1489	PRJNA910854	SRR23592809	NC_003143.1	4562000	4612400	2.399
1490	PRJNA910854	SRR23592810	NC_003143.1	2137500	2236200	0.007
1491	PRJNA910854	SRR23592810	NC_003143.1	2363900	2539200	1.308
1492	PRJNA910854	SRR23592811	NC_003143.1	2137500	2236200	0.157
1493	PRJNA910854	SRR23592811	NC_003143.1	2375800	2404200	1.02
1494	PRJNA910854	SRR23592811	NC_003143.1	2404200	2575000	1.226
1495	PRJNA910854	SRR23592811	NC_003143.1	2600000	2622600	0.327
1496	PRJNA910854	SRR23592811	NC_003143.1	3118500	3129800	0.589
1497	PRJNA910854	SRR23592811	NC_003143.1	3129800	3140400	0.343
1498	PRJNA910854	SRR23592812	NC_003143.1	2363900	2539200	1.066
1499	PRJNA910854	SRR23592813	NC_003143.1	2137500	2236200	0.651
1500	PRJNA910854	SRR23592813	NC_003143.1	2363900	2539200	1.137
1501	PRJNA910854	SRR23592816	NC_003143.1	2137500	2236200	0.538
1502	PRJNA910854	SRR23592818	NC_003143.1	2363900	2539200	1.497
1503	PRJNA910854	SRR23592820	NC_003143.1	2137500	2236200	0.772
1504	PRJNA910854	SRR23592820	NC_003143.1	2363900	2539200	1.005
1505	PRJNA910854	SRR23592820	NC_003143.1	4225000	4277500	1.873
1506	PRJNA910854	SRR23592821	NC_003143.1	2137500	2236200	0.265
1507	PRJNA910854	SRR23592821	NC_003143.1	4467300	4581300	1.357
1508	PRJNA910854	SRR23592822	NC_003143.1	2363900	2539200	1.296
1509	PRJNA910854	SRR23592823	NC_003143.1	2137500	2236200	0.02
1510	PRJNA910854	SRR23592823	NC_003143.1	2441600	2539500	1.756
1511	PRJNA910854	SRR23592823	NC_003143.1	2539500	2574900	1.381
1512	PRJNA910854	SRR23592823	NC_003143.1	2600000	2622600	0.33
1513	PRJNA910854	SRR23592823	NC_003143.1	3118600	3140400	0.102
1514	PRJNA910854	SRR23592825	NC_003143.1	2137500	2236200	0
1515	PRJNA910854	SRR23592825	NC_003143.1	2441600	2574900	1.505
1516	PRJNA910854	SRR23592825	NC_003143.1	2600000	2622600	0
1517	PRJNA910854	SRR23592825	NC_003143.1	3118600	3140400	0.003
1518	PRJNA910854	SRR23592827	NC_003143.1	2363900	2539200	1.029
1519	PRJNA910854	SRR23592829	NC_003143.1	2137500	2188400	1.01
1520	PRJNA910854	SRR23592829	NC_003143.1	2188400	2236200	0.602
1521	PRJNA910854	SRR23592830	NC_003143.1	2363900	2539200	1.163
1522	PRJNA910854	SRR23592831	NC_003143.1	2137500	2236200	0.664
1523	PRJNA910854	SRR23592831	NC_003143.1	4564500	4612300	1.7
1524	PRJNA910854	SRR23592832	NC_003143.1	2363900	2539200	1.517
1525	PRJNA910854	SRR23592832	NC_003143.1	4564500	4612300	2.685
1526	PRJNA910854	SRR23592833	NC_003143.1	2137500	2236200	0.614
1527	PRJNA910854	SRR23592833	NC_003143.1	4564500	4612000	1.824
1528	PRJNA910854	SRR23592835	NC_003143.1	2363900	2539200	1.206
1529	PRJNA910854	SRR23592836	NC_003143.1	4564000	4612400	2.802
1530	PRJNA910854	SRR23592838	NC_003143.1	2363900	2539200	1.488
1531	PRJNA910854	SRR23592838	NC_003143.1	4468300	4581100	2.746
1532	PRJNA910854	SRR23592839	NC_003143.1	2137500	2236200	0.007
1533	PRJNA910854	SRR23592840	NC_003143.1	2137500	2236200	0.273
1534	PRJNA910854	SRR23592841	NC_003143.1	2137500	2236200	0.186
1535	PRJNA910854	SRR23592842	NC_003143.1	2137500	2236200	0.221
1536	PRJNA910854	SRR23592844	NC_003143.1	2137500	2236200	0
1537	PRJNA910854	SRR23592845	NC_003143.1	2137500	2236200	0.621
1538	PRJNA910854	SRR23592845	NC_003143.1	2363900	2539200	1.579
1539	PRJNA910854	SRR23592845	NC_003143.1	4564000	4612000	1.8
1540	PRJNA910854	SRR23592846	NC_003143.1	2363900	2539200	1.544
1541	PRJNA910854	SRR23592846	NC_003143.1	4417400	4565000	1.31
1542	PRJNA910854	SRR23592846	NC_003143.1	4565000	4612300	1.646
1543	PRJNA910854	SRR23592847	NC_003143.1	2236100	2363900	1.188
1544	PRJNA910854	SRR23592847	NC_003143.1	2363900	2539200	1.604
1545	PRJNA910854	SRR23592847	NC_003143.1	4468200	4612300	1.408
1546	PRJNA910854	SRR23592848	NC_003143.1	2363900	2539200	1.256
1547	PRJNA910854	SRR23592848	NC_003143.1	4468200	4612300	1.549
1548	PRJNA910854	SRR23592851	NC_003143.1	2363900	2539200	1.534
1549	PRJNA910854	SRR23592852	NC_003143.1	2137500	2236200	0.658
1550	PRJNA910854	SRR23592852	NC_003143.1	2363900	2539200	1.585
1551	PRJNA910854	SRR23592853	NC_003143.1	2363900	2539200	1.354
1552	PRJNA910854	SRR23592854	NC_003143.1	2137500	2236200	0.615
1553	PRJNA910854	SRR23592854	NC_003143.1	2363900	2539200	0.91
1554	PRJNA910854	SRR23592855	NC_003143.1	2363900	2539200	1.341
1555	PRJNA910854	SRR23592856	NC_003143.1	2178300	2220900	0.599
1556	PRJNA910854	SRR23592856	NC_003143.1	2220900	2236200	0
1557	PRJNA910854	SRR23592857	NC_003143.1	2137500	2220900	0.854
1558	PRJNA910854	SRR23592857	NC_003143.1	2220900	2236200	0
1559	PRJNA910854	SRR23592858	NC_003143.1	2220900	2236200	0
1560	PRJNA910854	SRR23592859	NC_003143.1	2220900	2236200	0
1561	PRJNA910854	SRR23592860	NC_003143.1	2137500	2174300	0.615
1562	PRJNA910854	SRR23592860	NC_003143.1	2174300	2236200	0.212
1563	PRJNA910854	SRR23592861	NC_003143.1	2220900	2236200	0
1564	PRJNA910854	SRR23592862	NC_003143.1	908700	970600	0
1565	PRJNA910854	SRR23592862	NC_003143.1	2220900	2236200	0
1566	PRJNA910854	SRR23592862	NC_003143.1	4417800	4564000	1.38
1567	PRJNA910854	SRR23592862	NC_003143.1	4564000	4612300	1.62
1568	PRJNA910854	SRR23592863	NC_003143.1	2220900	2236200	0
1569	PRJNA910854	SRR23592864	NC_003143.1	2220900	2236200	0
1570	PRJNA910854	SRR23592864	NC_003143.1	3468700	3578200	1.263
1571	PRJNA910854	SRR23592865	NC_003143.1	2220900	2236200	0
1572	PRJNA910854	SRR23592865	NC_003143.1	3502600	3627300	1.433
1573	PRJNA910854	SRR23592867	NC_003143.1	908700	970600	0
1574	PRJNA910854	SRR23592867	NC_003143.1	2220900	2236200	0
1575	PRJNA910854	SRR23592870	NC_003143.1	2137500	2236200	0.68
1576	PRJNA910854	SRR23592871	NC_003143.1	908700	970600	0.426
1577	PRJNA910854	SRR23592871	NC_003143.1	2363900	2539200	1.284
1578	PRJNA910854	SRR23592873	NC_003143.1	2220900	2236200	0
1579	PRJNA910854	SRR23592874	NC_003143.1	2220900	2236200	0
1580	PRJNA910854	SRR23592875	NC_003143.1	2220900	2236200	0
1581	PRJNA910854	SRR23592875	NC_003143.1	2363900	2539200	1.811
1582	PRJNA910854	SRR23592876	NC_003143.1	2220900	2236200	0
1583	PRJNA910854	SRR23592876	NC_003143.1	2363900	2539200	1.785
1584	PRJNA910854	SRR23592878	NC_003143.1	2137500	2236200	0.03
1585	PRJNA910854	SRR23592878	NC_003143.1	2363900	2539200	1.222
1586	PRJNA910854	SRR23592879	NC_003143.1	2220900	2236200	0
1587	PRJNA910854	SRR23592879	NC_003143.1	2363900	2539200	2.094
1588	PRJNA910854	SRR23592880	NC_003143.1	2220900	2236200	0
1589	PRJNA910854	SRR23592880	NC_003143.1	2363900	2539200	2.099
1590	PRJNA910854	SRR23592881	NC_003143.1	2220900	2236200	0
1591	PRJNA910854	SRR23592881	NC_003143.1	2363900	2539200	1.668
1592	PRJNA910854	SRR23592882	NC_003143.1	2220900	2236200	0
1593	PRJNA910854	SRR23592882	NC_003143.1	2363900	2539200	1.74
1594	PRJNA910854	SRR23592883	NC_003143.1	2137500	2220900	0.349
1595	PRJNA910854	SRR23592883	NC_003143.1	2220900	2236200	0
1596	PRJNA910854	SRR23592883	NC_003143.1	2363900	2539200	1.435
1597	PRJNA910854	SRR23592884	NC_003143.1	2220900	2236200	0.797
1598	PRJNA910854	SRR23592884	NC_003143.1	2363900	2539200	1.969
1599	PRJNA910854	SRR23592885	NC_003143.1	2137500	2236200	0.694
1600	PRJNA910854	SRR23592886	NC_003143.1	2363900	2539200	1.543
1601	PRJNA910854	SRR23592887	NC_003143.1	2137500	2236200	0.5
1602	PRJNA910854	SRR23592887	NC_003143.1	2363900	2539200	1.742
1603	PRJNA910854	SRR23592888	NC_003143.1	2363900	2539200	1.373
1604	PRJNA910854	SRR23592889	NC_003143.1	2363900	2539200	1.417
1605	PRJNA910854	SRR23592890	NC_003143.1	2363900	2539200	0.97
1606	PRJNA910854	SRR23592891	NC_003143.1	2363900	2539200	1.045
1607	PRJNA910854	SRR23592892	NC_003143.1	2363900	2539200	1.638
1608	PRJNA910854	SRR23592893	NC_003143.1	2137500	2236200	0.736
1609	PRJNA910854	SRR23592894	NC_003143.1	2363900	2539200	1.729
1610	PRJNA910854	SRR23592895	NC_003143.1	2137500	2236200	0.412
1611	PRJNA910854	SRR23592895	NC_003143.1	4564800	4612400	1.537
1612	PRJNA910854	SRR23592896	NC_003143.1	2137500	2236200	0
1613	PRJNA910854	SRR23592897	NC_003143.1	2220900	2236200	0
1614	PRJNA910854	SRR23592898	NC_003143.1	2220900	2236200	0
1615	PRJNA910854	SRR23592899	NC_003143.1	2137500	2174400	0.603
1616	PRJNA910854	SRR23592899	NC_003143.1	2174400	2236200	0.476
1617	PRJNA910854	SRR23592900	NC_003143.1	2220900	2236200	0
1618	PRJNA910854	SRR23592900	NC_003143.1	2363900	2539200	1.619
1619	PRJNA910854	SRR23592901	NC_003143.1	2220900	2236200	0
1620	PRJNA910854	SRR23592901	NC_003143.1	2363900	2539200	1.038
1621	PRJNA910854	SRR23592902	NC_003143.1	2220900	2236200	0
1622	PRJNA910854	SRR23592902	NC_003143.1	2363900	2539200	1.112
1623	PRJNA910854	SRR23592903	NC_003143.1	2220900	2236200	0
1624	PRJNA910854	SRR23592903	NC_003143.1	2363900	2539200	0.98
1625	PRJNA910854	SRR23592904	NC_003143.1	2220900	2236200	0
1626	PRJNA910854	SRR23592905	NC_003143.1	2220900	2236200	0
1627	PRJNA910854	SRR23592905	NC_003143.1	2363900	2539200	1.652
1628	PRJNA910854	SRR23592906	NC_003143.1	2220900	2236200	0
1629	PRJNA910854	SRR23592906	NC_003143.1	2490000	2554100	1.076
1630	PRJNA910854	SRR23592907	NC_003143.1	2220900	2236200	0
1631	PRJNA910854	SRR23592908	NC_003143.1	2137500	2236200	0.45
1632	PRJNA910854	SRR23592908	NC_003143.1	2363900	2539200	1.612
1633	PRJNA910854	SRR23592909	NC_003143.1	2363900	2539200	1.5
1634	PRJNA910854	SRR23592910	NC_003143.1	2363900	2539200	1.504
1635	PRJNA910854	SRR23592910	NC_003143.1	4520000	4565100	1.504
1636	PRJNA910854	SRR23592910	NC_003143.1	4565100	4611800	2.036
1637	PRJNA910854	SRR23592910	NC_003143.1	4611800	4633800	1.522
1638	PRJNA910854	SRR23592911	NC_003143.1	2137500	2236200	0.193
1639	PRJNA910854	SRR23592911	NC_003143.1	2363900	2539200	1.528
1640	PRJNA910854	SRR23592912	NC_003143.1	2137500	2236200	0.672
1641	PRJNA910854	SRR23592913	NC_003143.1	2137500	2236200	0.604
1642	PRJNA910854	SRR23592913	NC_003143.1	2363900	2539200	1.385
1643	PRJNA910854	SRR23592914	NC_003143.1	2137500	2236200	0.602
1644	PRJNA910854	SRR23592914	NC_003143.1	2363900	2539200	1.021
1645	PRJNA910854	SRR23592916	NC_003143.1	2363900	2539200	1.842
1646	PRJNA910854	SRR23592917	NC_003143.1	2363900	2539200	1.421
1647	PRJNA910854	SRR23592918	NC_003143.1	2363900	2539200	1.704
1648	PRJNA910854	SRR23592919	NC_003143.1	2363900	2539200	1.522
1649	PRJNA910854	SRR23592920	NC_003143.1	2137500	2236200	0
1650	PRJNA910854	SRR23592921	NC_003143.1	2363900	2539200	1.267
1651	PRJNA910854	SRR23592921	NC_003143.1	4520000	4626100	1.272
1652	PRJNA910854	SRR23592922	NC_003143.1	2363900	2539200	1.115
